# Supplementary material for: Neurons in the monkey frontopolar cortex encode learning stage and goal during a fast learning task
Source: PLoS Biol. 2024 Feb 16;22(2):e3002500. doi: 10.1371/journal.pbio.3002500 (PMC10903959; doi:10.1371/journal.pbio.3002500)
Supplement: S1 Data — (XLSX) [file pbio.3002500.s012.xlsx]

## Sheet: Fig2A
FIGURE 2A
Monkey1	1Run	2Run	3Run	4Run	5Run	6Run
Percentage of correct	53.0097	88.5437	96.1165	98.835	98.2524	97.8641
SEM	2.0963	1.4758	0.9176	0.4638	0.6236	0.671
Average Reaction Time (ms)	547.222	476.185	463.729	429.598	436.268	442.658
SEM	14.6106	13.5671	14.0999	10.4323	10.1649	9.9709
Monkey2	1Run	2Run	3Run	4Run	5Run	6Run
Percentage of correct	49.1743	84.5872	94.6789	97.6147	98.1651	98.7156
SEM	2.2202	1.4191	0.9975	0.676	0.6667	0.539
Average Reaction Time (ms)	652.861	528.013	477.849	435.062	439.835	433.372
SEM	16.7106	14.2736	10.6757	9.1605	11.5379	9.0123

## Sheet: Fig2B
FIGURE 2B
Monkey2	1Run	2Run	3Run	4Run	5Run	6Run
% Correct Target	32.4516	31.912	27.7373	26.4647	21.3696	20.7377
% Wrong Target	32.4561	31.0898	28.209	25.18	24.9495	23.195
% Central Target	15.8426	17.4716	22.4088	26.6182	32.0828	34.0322

## Sheet: Fig3C
FIGURE 3C
Normalized Firing Rate n=165 (run x bin)
	1	2	3	4	5	6	7	8	9	10	11	12	13	14	15	16	17	18	19	20	21	22	23	24	25	26	27	28	29	30	31	32	33	34	35	36	37	38	39	40	41	42	43	44	45	46	47	48	49
Run1	0.0239647	0.0139889	0.00542364	-0.00574316	-0.0111348	-0.00446321	0.00330386	0.00401543	-0.00260433	0.000899247	-0.00284374	-0.00520778	-0.00749055	-0.00986646	-0.0188346	-0.0202817	-0.0171085	-0.0186656	-0.0166327	-0.0173884	-0.0179437	-0.0175951	-0.0133917	-0.0125231	-0.015107	-0.0101542	-0.00552038	-0.00110707	0.0114873	0.00716933	0.00166175	0.00295601	0.00861431	0.00595092	0.000258215	0.00535932	0.00914098	0.0257483	0.0419479	0.0584199	0.0671942	0.0840519	0.107492	0.115568	0.117829	0.108631	0.108314	0.0941413	0.0927159
Run2	-0.0391312	-0.0413253	-0.0425073	-0.0353717	-0.0400369	-0.0387764	-0.0383852	-0.04106	-0.0232769	-0.0201347	-0.0149501	-0.0203175	-0.0216272	-0.0234326	-0.0265584	-0.0218431	-0.0311218	-0.026479	-0.0342143	-0.0278195	-0.0159926	-0.0100695	-0.00470094	-0.0086238	-0.00418919	-0.00259789	0.00406855	0.00382142	-0.00025918	-0.00208925	-0.00190207	0.0027447	0.000402903	-0.00307488	-0.0059967	-0.00821173	0.00625312	0.020698	0.0279263	0.0368492	0.044826	0.0621317	0.0758433	0.0871518	0.0863784	0.0830858	0.0873797	0.0824954	0.0817757
Run3	-0.000706155	0.00507446	0.00621279	-0.000126489	-0.0070165	-0.00943602	-0.0185026	-0.0219626	-0.0282769	-0.0312474	-0.0418305	-0.0406672	-0.0416719	-0.0433444	-0.0428259	-0.0409929	-0.03532	-0.0395258	-0.0327107	-0.0299984	-0.023695	-0.019169	-0.0105832	-0.0135616	-0.0160732	-0.0152765	-0.00869665	5.03635e-05	0.00310535	0.00408238	0.0028441	0.011552	0.0184121	0.0224872	0.0210651	0.02068	0.030637	0.043776	0.0573953	0.0662158	0.0753877	0.0884784	0.0959663	0.0993706	0.0920696	0.0868814	0.0754519	0.0659592	0.0560786
Run4	0.000726889	0.00478953	0.0113897	0.0182479	0.016197	0.0132699	0.0082702	-0.000446137	-0.00395653	-0.00958593	-0.0129113	-0.0240243	-0.0267568	-0.0268961	-0.0259144	-0.0186672	-0.0152313	-0.00788745	-0.0123206	0.00372363	0.00509036	0.00679101	0.0087844	0.00495193	0.00470344	-0.00485852	-0.00290355	-0.00515502	0.00143819	-0.00219392	0.000122204	0.000521179	0.00832601	0.0192715	0.0266554	0.0318208	0.0383727	0.056382	0.069047	0.0787339	0.0843035	0.0910176	0.0976429	0.0981061	0.095893	0.0916815	0.0893023	0.0879176	0.0824829
Run5	-0.0224236	-0.0236447	-0.0252788	-0.0219685	-0.0334988	-0.0346969	-0.0387171	-0.0374354	-0.0444645	-0.046488	-0.0421561	-0.048406	-0.046471	-0.0480168	-0.0405236	-0.0415972	-0.030181	-0.0247998	-0.0266685	-0.0235347	-0.0175048	-0.0115298	-0.0126796	-0.00976195	-0.0141738	-0.0144344	-0.00690589	0.000387784	0.000507348	-0.000105659	0.00482961	0.0113669	0.0185281	0.017833	0.0105748	0.0170958	0.0266964	0.0399221	0.0433016	0.0478419	0.0544062	0.0706776	0.0879756	0.0932139	0.0902061	0.085014	0.0842633	0.0767117	0.0592045
Run6	0.0132518	0.00107959	-0.00498563	-0.00510334	-0.00656002	-0.0118102	-0.0152769	-0.0128283	-0.01446	-0.0124862	-0.0107269	-0.0125555	-0.015458	-0.0188985	-0.0162608	-0.0170306	-0.0134588	-0.00915387	-0.00687627	-0.00996787	-0.0103353	-0.0055392	-0.00701754	-0.00723623	-0.0119997	-0.0148116	-0.0146744	-0.00744931	-0.00193858	0.00358202	0.010992	0.0135547	0.0227449	0.0214535	0.0269087	0.0229241	0.0320776	0.0365422	0.0438272	0.0485924	0.0580403	0.062609	0.0660306	0.0707231	0.0607722	0.0566557	0.0492502	0.0460074	0.0353544
Normalized Firing Rate n=37 (run x bin)
	1	2	3	4	5	6	7	8	9	10	11	12	13	14	15	16	17	18	19	20	21	22	23	24	25	26	27	28	29	30	31	32	33	34	35	36	37	38	39	40	41	42	43	44	45	46	47	48	49
Run1	0.00414544	-0.010309	-0.019861	-0.0216209	-0.0471662	-0.0451703	-0.0423663	-0.0379141	-0.050959	-0.0452603	-0.0551563	-0.0607909	-0.0470702	-0.0438115	-0.0461387	-0.0484096	-0.0361385	-0.0313194	-0.0135603	-0.0249622	-0.0312463	-0.0369326	-0.0279618	-0.0175252	-0.0203798	-0.0175677	-0.0210015	-0.00332659	0.0237675	0.0233887	0.00457131	0.00203429	0.00851378	0.00946819	0.0152658	0.0352953	0.0580886	0.110136	0.164171	0.182334	0.192695	0.204781	0.217065	0.210237	0.189467	0.146272	0.135002	0.139884	0.151058
Run2	-0.00766651	-0.0304047	-0.0398348	-0.0319521	-0.0361991	-0.04654	-0.0586929	-0.059742	-0.0557932	-0.0464863	-0.036722	-0.0351767	-0.0358249	-0.023044	-0.0249343	-0.0280089	-0.0433868	-0.0431102	-0.0453455	-0.0517118	-0.0524091	-0.0554241	-0.0429375	-0.0342655	-0.0223475	-0.0192337	-0.0227	-0.0060658	0.0102512	0.0170365	0.0141423	0.0107208	0.0181961	0.0281344	0.0430498	0.0365609	0.0841483	0.111988	0.133593	0.149469	0.143876	0.137314	0.131097	0.131651	0.091676	0.0527787	0.0323525	0.00714725	0.0139642
Run3	0.0110172	0.0147933	0.0113848	-0.0134345	-0.0284423	-0.035336	-0.054638	-0.0674094	-0.0784469	-0.0958834	-0.0964691	-0.0845927	-0.0813545	-0.081476	-0.0579573	-0.04928	-0.0514907	-0.037417	-0.021979	-0.0121713	0.00330587	0.00734142	0.00531057	0.00117076	0.00835392	0.00769776	-0.00818433	-0.00519906	5.61219e-05	0.00229013	-0.0105981	-0.00712663	0.0127102	0.0159644	0.0241607	0.01659	0.0474792	0.0901611	0.120437	0.124138	0.115393	0.135488	0.130675	0.126997	0.0833877	0.0366963	0.0154974	0.00736728	-0.00677737
Run4	-0.0215644	-0.0204406	-0.0239413	-0.0194397	-0.0210026	-0.0261411	-0.0425039	-0.0506583	-0.0443571	-0.0493255	-0.0404688	-0.0412149	-0.0514881	-0.0536563	-0.0365819	-0.0241519	-0.0221186	-0.0181675	-0.0242009	-0.0186932	-0.00293645	0.00347389	0.00288736	0.0111277	-0.00280108	-0.016163	-0.0104851	0.0109228	0.0222601	0.0145613	0.00129813	-0.0122679	-0.00732527	0.0185096	0.0200461	0.00945252	0.0410917	0.0695699	0.105533	0.112855	0.124328	0.116338	0.116175	0.101415	0.0502135	0.0424379	0.014317	0.00653152	-0.016122
Run5	-0.0531638	-0.0484551	-0.0513185	-0.0483541	-0.0570641	-0.0522398	-0.0517985	-0.052193	-0.0601348	-0.0771315	-0.0734621	-0.0725459	-0.0627827	-0.0555754	-0.0316757	-0.034755	-0.0158065	-0.00555496	-0.000964082	-0.00112712	-0.00980628	-0.0134202	-0.025203	-0.016325	-0.0256011	-0.023035	-0.00409872	0.00105715	0.00722986	0.00364768	0.00589126	0.014192	0.0207168	0.0196665	-0.00040225	0.00901542	0.054823	0.090501	0.107817	0.106776	0.107366	0.108983	0.116668	0.111889	0.0617402	0.0174481	0.000616486	-0.021955	-0.0493497
Run6	-0.0129318	-0.0348809	-0.0344221	-0.0605767	-0.0564133	-0.0717045	-0.0741842	-0.0686498	-0.0793926	-0.0741468	-0.0660586	-0.0571096	-0.0582772	-0.0510976	-0.0368026	-0.0285095	-0.028267	-0.0356698	-0.0355975	-0.0347407	-0.0313637	-0.0170086	-0.027918	-0.0433211	-0.0407236	-0.0285672	-0.0200726	-0.00836848	0.00638263	0.00259918	0.0175063	0.0250566	0.0461872	0.043885	0.0532302	0.0504235	0.0870095	0.112471	0.124932	0.132617	0.114135	0.103815	0.0739502	0.0644905	-0.00277392	-0.0328327	-0.0706057	-0.103686	-0.110306
Normalized Firing Rate n=22 (run x bin)
	1	2	3	4	5	6	7	8	9	10	11	12	13	14	15	16	17	18	19	20	21	22	23	24	25	26	27	28	29	30	31	32	33	34	35	36	37	38	39	40	41	42	43	44	45	46	47	48	49
Run1	0.0492376	0.0557162	0.0404855	0.0391961	0.0458473	0.0530354	0.059332	0.0588014	0.0857074	0.105687	0.106701	0.0873671	0.0854535	0.0854233	0.071471	0.0715455	0.0695731	0.0552193	0.0373324	0.0545586	0.0540853	0.0410139	0.0356761	0.0292851	0.0128563	0.0178509	0.0245014	0.0166044	0.00271142	-0.00820363	-0.0171495	-0.0296708	-0.0195006	-0.0285015	-0.0511809	-0.0561749	-0.0557401	-0.0508633	-0.0592353	-0.0442995	-0.06064	-0.0399983	0.000836423	0.00175485	0.0207098	0.0305	0.0258373	0.00955797	0.00887836
Run2	-0.0473076	-0.0484012	-0.049774	-0.0385223	-0.0312759	-0.037212	-0.0326467	-0.0204191	0.0195048	0.028552	0.0444017	0.0248942	0.023374	0.00339058	0.0199296	0.00442751	-0.02138	-0.0249253	-0.0509611	-0.0369731	-0.0181178	0.0192902	0.00645198	0.0102593	0.0274436	0.0273284	0.034366	0.01723	0.00129986	-0.0234586	-0.0247108	-0.0224167	-0.0370818	-0.0331601	-0.0431166	-0.0258864	-0.00952244	0.0133595	0.0121008	0.0235849	0.0275739	0.0525333	0.0771282	0.0867073	0.0988046	0.111292	0.147647	0.158279	0.179177
Run3	0.0166699	0.00168008	0.00780173	-0.00722709	-0.0225667	-0.0409932	-0.0538776	-0.0671334	-0.0582172	-0.0433846	-0.0656793	-0.0542114	-0.0586187	-0.0527674	-0.0626257	-0.0578102	-0.0640372	-0.0938174	-0.0959202	-0.0937906	-0.0773969	-0.0820372	-0.0542525	-0.045603	-0.0459891	-0.0381748	-0.0066419	0.0245062	0.0180985	0.0244158	0.00672814	0.00706665	0.00999045	0.0197067	-0.0017913	-0.00764177	0.00239159	0.0117715	0.0168121	0.0383991	0.0674296	0.088428	0.112537	0.122202	0.129242	0.145043	0.159448	0.163863	0.159731
Run4	-0.0118182	-0.0114093	0.000672547	0.00418531	-0.00135053	0.0105399	0.00420854	-0.00719732	-0.0200831	-0.0297691	-0.0373816	-0.053322	-0.0656628	-0.0803369	-0.0734792	-0.0643796	-0.0674119	-0.0590133	-0.0790929	-0.0646449	-0.0562583	-0.0475128	-0.0436139	-0.0412999	-0.0264151	-0.0306248	-0.010482	-0.00153642	0.00980837	0.0035762	0.0137703	0.0167599	0.0251436	0.0349772	0.0367908	0.0520749	0.0419269	0.049762	0.0582436	0.0452922	0.044079	0.0606147	0.0768632	0.087466	0.113184	0.137499	0.149763	0.164454	0.191927
Run5	-0.0560127	-0.0235674	-0.0312906	-0.00650788	-0.0218885	-0.0227819	-0.0260709	-0.0246059	-0.0160267	-0.0237546	0.0014618	-0.0351032	-0.0307595	-0.0371264	-0.0345076	-0.0303802	-0.03665	-0.0312985	-0.0652181	-0.0425663	-0.0350317	-0.0338255	-0.0188481	-0.0243577	-0.0287131	-0.0290272	-0.000424392	-0.0143087	-0.0154141	0.00259973	0.017641	0.0316548	0.0359921	0.0364922	0.0226534	0.0528165	0.0390374	0.031035	-0.00135893	-0.0105137	0.00196393	0.032971	0.059599	0.0739112	0.0916049	0.112063	0.152488	0.185635	0.189197
Run6	0.0440191	0.0278981	0.0255813	0.0153617	0.0143428	0.00688838	0.00752473	0.000810926	0.0205516	0.0275285	0.0385529	0.0409594	0.0108251	-0.000339079	0.00552172	-0.00466132	-0.00316004	-0.0126291	-0.0185665	0.00292592	0.0137364	0.00492918	-0.00704967	0.019126	0.00544195	0.00609989	0.00285619	-0.0275209	-0.0157835	0.0106823	0.0174187	0.00331571	-0.00251025	0.00215724	0.0118418	0.0257649	0.0147426	0.0109448	-0.00621602	-0.0145664	0.0315676	0.0391489	0.0563088	0.0719086	0.0816349	0.095298	0.136775	0.184381	0.177818
[truncated: 24 more columns]

## Sheet: Fig4A
FIGURE 4A
	MEAN CLASSIFICATION ACCURACY (%)																STD OVER 50 RESAMPLES
BIN	1vs2	1vs3	1vs4	1vs5	1vs6	2vs3	2vs4	2vs5	2vs6	3vs4	3vs5	3vs6	4vs5	4vs6	5vs6		1vs2	1vs3	1vs4	1vs5	1vs6	2vs3	2vs4	2vs5	2vs6	3vs4	3vs5	3vs6	4vs5	4vs6	5vs6
1	53.4667	61.2	65.4	60.6	64.8	44	55.8667	47.7333	54.9333	51.4	52.0667	52.3333	53.4	54.7333	51.9333		10.6258	8.18605	9.30438	10.0721	10.1051	10.7539	8.69123	10.6786	11.5713	10.1483	10.054	7.41543	11.7512	10.5643	10.7135
2	51.5333	58.1333	66.4	55.2	65.5333	43.2	56.4667	49.7333	55.6667	48.5333	49	52.9333	53.8667	56.4667	55.3333		9.55258	9.11404	8.18826	9.50379	9.41871	10.583	10.7414	11.5635	11.9	10.7573	9.81114	9.34693	12.1472	9.86094	10.942
3	52.6667	57.6	64.8667	54	64	42.8	52.6667	51.9333	54.5333	47.7333	49.8667	54.5333	50.7333	50.6	55.1333		10.3892	7.94082	9.67054	9.45211	8.93413	10.6556	9.98866	10.4348	12.192	11.4175	10.3227	10.5358	11.2746	11.0593	10.4374
4	57.7333	60.8	63.2667	58	63.8667	47.8667	52.8667	51.8667	54.3333	47.6667	47.6667	55.1333	45.8667	52.4	54.6		9.69933	9.72548	10.1125	7.88235	10.3315	11.4238	11.3291	10.9038	11.0092	11.1321	9.648	9.99342	12.4278	9.61952	13.1258
5	55.9333	61.6	62.8667	56.2667	61.6667	51.6	53.6667	50.4	58.6	49.3333	48.4667	53.3333	50	55.2667	53.9333		10.308	9.81091	9.06039	8.97565	10.7592	11.0706	10.4382	11.0172	8.98702	10.775	9.67054	10.3674	11.9712	9.57344	10.7262
6	57.6	66.0667	62.1333	56.9333	57.9333	51.2667	52	48.8667	57	52.2667	48	56.2667	48.9333	57.0667	46.9333		10.6701	10.5127	8.82585	9.66186	10.1215	8.85484	10.6479	11.0577	9.90316	9.2934	10.3236	9.46745	11.7116	10.4032	11.8157
7	55.9333	64.8	62.9333	58.2	66.6667	53.6667	54.1333	50.2	54.9333	56.7333	51.4667	56.3333	50.6667	57.6667	49.8		10.9273	9.87817	9.00088	7.71399	10.4545	9.4341	10.9329	10.5712	9.14087	10.1796	9.92397	8.78697	11.9902	10.3291	11.4169
8	56.2667	64.2	62.8667	59.3333	66.9333	53.2	56.5333	53.3333	56.4	54.2	56.8	51.4667	53.8	55.8	49.6		10.9966	9.27802	10.9007	9.96593	11.8922	8.13603	11.818	10.2795	9.47224	8.35195	9.10906	10.1499	10.5841	9.1302	10.8304
9	56.4667	63.2667	60.8667	57.1333	66.4	56.4	57.2	57.2667	55.6667	53.2667	58.8667	61	50	54.2	54.2667		12.5882	10.1349	10.1644	10.498	11.0829	10.3639	9.99682	9.61127	11.0913	8.55793	9.9798	9.71825	12.2706	8.5664	10.1024
10	55.8	58.9333	58.3333	59.8667	66.4667	50	55.3333	57.8667	59.4	50.0667	59.2	59.9333	51.5333	55.8667	55.6667		11.0618	9.04612	10.6106	11.4278	10.1107	9.35566	10.5409	7.81765	8.74662	9.6771	10.3139	9.27019	11.3331	9.44155	8.91507
11	59	60.2	62.4667	64.7333	64	53.5333	54.1333	56.1333	53.1333	50.5333	60.4	58.5333	52.5333	52.6667	54.0667		11.5126	9.53357	9.49543	9.54973	11.4682	9.14509	9.36922	8.8924	11.397	9.83676	10.1383	9.08913	11.1384	9.8745	10.2196
12	57.2	61	65.2	61.3333	61.6667	50.8667	58.0667	58.2	55.8667	51.2667	59.8	61.4667	55.1333	57.7333	53.6		11.2961	10.3071	9.55139	9.40401	10.8431	9.17974	8.78284	10.2621	10.3139	10.517	9.88391	8.27969	9.52881	9.90751	9.52
13	56.7333	63.0667	67.1333	65.9333	60.4	47	57.0667	60.2667	51.5333	51.0667	59	56.2667	58.3333	54.9333	55.6667		10.7431	10.6445	9.85174	9.36268	10.4684	9.81114	8.69331	10.5804	11.4129	10.5719	10.1519	10.2052	10.1295	11.0295	9.88024
14	56.7333	64.3333	67.0667	68.8	61.0667	54.5333	64.3333	64	59.7333	52.5333	60.6667	57.6667	62.1333	54.8667	57		9.83976	9.55353	10.2495	9.82292	9.24447	10.471	8.36389	10.6479	11.1033	8.1805	12.0091	10.4382	8.87709	9.38494	8.17191
15	58.7333	66	62.2	66.4	59.2	55.2667	59.9333	63.0667	57	51.8	58.1333	57.6667	58.6	51.5333	55.0667		10.1439	7.88235	8.20956	9.98502	10.7023	10.7558	8.63705	10.0077	10.1071	10.3282	10.9038	11.5519	9.38204	10.0838	9.64776
16	59.0667	64.2	60.2	69.2	60.8	52.2667	54.3333	57.6667	56.8667	48.4	56	57.1333	56.1333	47.8667	59.4		11.7618	9.51928	8.00822	10.1588	10.8077	11.3177	10.5032	10.8431	9.26824	11.009	9.92032	10.1465	8.14717	7.93282	8.8753
17	57.1333	59.2667	59.9333	68.1333	63.1333	49.4	55.8	56.6	60.6667	46.3333	53.3333	54.0667	58.8667	48.4667	55.8667		11.1068	11.2141	8.71546	9.76272	8.12069	9.79819	10.6864	11.1166	8.75466	11.6885	9.49997	10.5472	8.20956	8.91405	8.99887
18	57.4	63.3333	60.4	64.0667	62.4	50.9333	54.6	55.1333	56.5333	47.9333	52.2667	52.6	57.0667	47.2	52.7333		10.3737	9.59497	9.1011	10.3299	8.78155	10.3683	10.2771	10.8214	9.71148	10.7726	9.36632	10.4391	9.58646	8.47459	9.44467
19	56.7333	61.8	62.6667	64.2	62.3333	52.0667	60.1333	58.8	58.4	52.8667	53.3333	57.2667	55.4667	48.0667	53.6667		9.72385	11.07	9.61858	10.4069	11.0913	12.3239	9.2081	11.5423	10.801	10.9836	7.31538	9.89033	11.2033	8.60022	9.71825
20	50.6	58.0667	55.9333	63.0667	60.4	52.2	56.2667	59	56.4	52.6667	56.2667	60.1333	54.8667	48.8	56.4667		11.6776	8.83433	9.88115	10.7505	9.32264	10.8088	9.88918	11.6496	11.9493	9.73574	8.58834	10.1231	10.6311	9.02905	10.6354
21	49.5333	59.2667	55.4	57.5333	54.6667	55.8	55.9333	55.8	57.0667	47.8	53.6667	57.4667	48.0667	51.5333	52.9333		10.6055	8.25583	9.44947	10.4504	9.78221	9.89308	10.0179	11.3251	10.8094	9.88849	9.45811	9.44155	9.78429	9.18961	9.56278
22	50.1333	62.1333	57.3333	54.7333	57.1333	55.3333	51.5333	55.7333	58.8667	51.3333	49.8	63	43.4667	48.0667	49.8		10.3227	8.18605	9.47607	11.0675	11.6255	9.23368	9.62353	11.087	9.24864	10.2353	9.21918	10.4599	9.10906	8.57381	8.23162
23	53.2667	62.7333	63.2667	61.4667	54.8	53.6667	61.3333	61	61.5333	54.4	50.6	62.9333	51.5333	53.5333	51.2667		10.6157	9.25061	10.5084	8.41551	12.6376	9.04135	8.05311	9.648	11.2326	10.8052	8.95162	9.02604	8.52394	9.36559	10.6029
24	55.4	65.2667	66.2667	60.5333	53.8	53.4667	59.2667	56.6667	60	53.3333	50	59.4	48.9333	60.5333	50.7333		10.7516	8.30512	11.0583	10.3753	11.7419	9.96502	8.60549	9.89743	10.5839	10.7539	9.45211	10.3387	9.24447	9.95136	9.55447
25	55.7333	65.5333	68.1333	58.6	54.5333	53.6	61.2667	54.7333	58.2	52.2	51.7333	53.7333	54	59.7333	48.1333		8.96048	8.84767	10.6938	11.6075	11.4436	10.4727	9.89491	8.13965	9.81022	10.6822	11.8233	9.20022	9.54759	9.91666	11.6673
26	55.1333	64.7333	69.9333	59.6	52.3333	54.1333	63.2	55.8667	56.7333	55.4	55.1333	55.0667	49.6667	60.0667	47.2		9.45715	9.73783	7.9251	9.39532	11.1117	10.9743	9.42713	9.44155	9.31899	12.0635	11.5707	8.91481	11.2536	10.2462	11.3361
27	58.1333	65.7333	68.2	59	57.1333	47.2	56.6667	59.2667	56.5333	57.3333	49.6667	54	48.4	58.2	46.3333		10.3709	10.1918	9.45715	9.648	9.66585	10.1096	9.92032	9.76574	9.23269	8.57143	11.5519	10.4111	11.0295	9.69396	10.1519
28	59.2	65.3333	66.3333	63.8	58.6	41.5333	52.3333	53.1333	56.0667	54.8667	46.6	54.4	45	57	47.5333		8.69123	9.57131	9.55353	9.82869	10.5213	9.71732	9.55353	8.68731	11.3027	9.28779	12.131	9.14583	9.1906	11.0297	10.007
29	55.1333	60.1333	64.4	66.6667	59.4	43.8667	51.7333	54.6667	54.6667	54.5333	49.8	53.6	46.5333	55.5333	48.7333		10.9671	8.90769	9.7924	9.82846	10.117	11.4357	10.589	9.85151	9.15971	9.86898	11.3571	9.42424	9.75807	12.2449	10.2771
30	56.1333	61.4	65.4	64.1333	58.7333	43.1333	57.1333	60.8667	54.9333	57.4	54.8667	53.7333	50.7333	58.9333	50.2667		10.8663	11.2302	11.0429	7.6357	10.1885	8.66117	9.85174	9.91597	10.3945	11.5723	10.3938	9.68061	10.8021	10.9096	10.6658
31	54.4667	61.0667	69.4667	67.4	58.0667	46.8	56.5333	58.8	55.1333	55.5333	57.6667	53.0667	51.3333	55.7333	50.6		10.293	10.377	8.36687	9.24079	11.1084	8.62312	11.6245	10.9784	9.87932	10.7245	9.74156	9.44827	11.6837	10.3683	9.89033
32	52.9333	62.3333	68.2667	67.0667	55.8667	46.0667	54.4667	60.4	55.9333	54.8667	58.4	56.4	55.0667	56	51.0667		8.61471	10.9886	9.21499	9.24938	11.9629	9.95887	10.3807	9.20022	8.76216	10.9464	9.97139	8.9807	11.8807	9.13492	8.86891
33	54.4	59.7333	68.4	68.3333	56.2667	45.7333	51.9333	62.7333	56.0667	53.8	61.4667	55.2	52.6667	54	51.0667		11.9417	11.2454	9.21499	8.8896	12.0588	9.64306	11.047	9.93608	10.0495	12.5268	9.9468	8.96352	11.9902	7.40779	9.43867
34	53.6	55.6667	67.4	67.6667	53.4	42.2667	52.5333	66.0667	54.8667	49.9333	58.4667	52.8667	56.7333	55.4	55.6667		11.9871	9.67147	10.0631	8.30949	11.4779	9.76922	11.3201	9.61127	10.4374	11.5762	10.3062	10.5411	11.2786	8.75181	10.4816
35	51.6667	58.3333	65.0667	69.8	58.2667	41.9333	56.6667	65.4667	61.6	50.5333	58.5333	56.4667	55.4	55.2	57.4667		10.9265	10.8222	8.76087	8.68731	10.1069	10.5213	11.8379	10.7909	9.64776	9.24251	10.5873	10.5067	10.0766	10.7573	10.8077
36	54.8	63.6	70.3333	73.0667	62.6	43.6667	57.9333	61.4667	61.0667	51.8667	56.5333	56.6667	60.2667	57.8	57.6667		9.96957	10.6018	7.16663	7.40289	10.1974	10.017	10.9811	11.1302	9.76922	8.38852	10.4319	10.7539	9.6853	9.02529	10.017
37	58.2667	60.6667	69.4667	71.9333	65.1333	43.2667	60.8667	61.8667	63.2667	49	53	53.6667	55.1333	58.6	53.8		10.7379	10.775	7.83503	7.56199	8.47057	10.7642	9.27802	9.66936	10.3343	9.62447	9.81114	9.14112	9.62353	8.73105	11.7419
38	58.7333	61.8667	68.2	72.0667	66.0667	51.1333	56.6667	64.6667	65.4	47.4	57.1333	54.6	60	57.2	57.6		10.7937	8.93819	8.1708	7.96506	9.37237	9.29755	10.0791	9.20909	8.40823	10.9065	8.72898	9.68647	10.3236	9.53238	10.7336
39	57.5333	63.6	69.4667	70.4667	67	47.4667	53.4667	59.1333	63.7333	46.4667	52	54.1333	52.9333	58.2	55.7333		9.10533	9.6853	7.26436	7.28462	9.81114	10.445	10.0556	10.1197	8.77122	11.176	9.35566	9.24742	10.2052	9.64706	10.4554
40	59.2667	68.6	67.8667	70	69.4667	48.6	53.5333	56.2667	59.4667	45.8667	51.9333	59.3333	52.5333	58.7333	58		10.0631	9.9452	9.65998	8.65043	7.86392	9.9452	9.81484	11.5792	9.95136	12.5367	10.3036	8.57143	11.6751	11.4858	11.8762
41	59.2667	75.1333	73.6667	69.6667	70.7333	52.9333	56.3333	59.2667	55.1333	47.7333	55.5333	60.0667	54.4667	60.2667	53.9333		9.19159	9.31217	8.03197	9.71825	8.41902	10.8513	10.0622	12.9063	8.5505	9.31777	11.5786	7.04665	10.9753	11.9682	10.8314
42	61.4667	72.8	75.6	66.8667	74.3333	48.3333	58.6	55.0667	54	50.7333	55.1333	60.8667	50.8	62.2667	52.2		10.015	9.97412	8.74014	10.7625	8.19961	10.8222	10.1483	11.5321	10.1909	10.5041	10.6949	8.35195	9.51333	9.88459	10.7878
43	64.0667	77.9333	79.6	69.8667	75.7333	48.2667	58.7333	53.2667	55	47.2667	55	61.0667	51.8667	58.9333	53.8		8.39204	8.93133	8.77122	8.59679	8.02603	10.4597	9.75644	10.224	7.68572	9.07739	11.193	9.31777	8.46923	8.71416	11.606
44	61.1333	75.8667	77.8	70.0667	73.0667	51.8667	57.0667	56.8	56.3333	50.3333	55.5333	57.2	54.9333	57.3333	52.1333		9.41871	9.27191	9.44275	9.74714	9.49615	10.3709	9.91209	9.71148	9.41003	11.0708	9.9114	9.36438	10.2848	9.2582	11.2437
45	60.0667	71.0667	78.1333	70.8667	71.6	48.4667	58.6	52.4	58.5333	48.1333	54.2667	55.6	56.7333	59.6	51.3333		9.04737	9.55803	9.21302	8.85279	8.36362	11.2729	10.4348	10.2583	9.31095	11.392	9.80629	10.5504	10.722	10.2936	10.3016
46	60.2	71.6	77.4667	72	74.9333	51.1333	61.9333	50.8667	63.4	53.1333	50.2	57.3333	60.4667	65.1333	51.5333		9.09536	9.28852	10.6172	8.3842	7.83156	10.5325	9.23589	10.4937	9.04737	10.6779	9.83792	9.28266	9.03533	10.6949	10.7372
47	64.1333	75.0667	76.7333	72.3333	72.1333	52.3333	62.8	54.8	64.6667	53.4667	47.6	53.6667	55.6	58.5333	48.0667		9.39339	7.97502	10.045	8.68313	9.05413	10.6745	9.95136	10.0376	10.1463	10.9619	8.88424	10.5032	8.94529	10.0376	12.4556
48	63.1333	76.8	78.5333	75.6667	69.4	54.5333	60.5333	56	63.6667	54.8667	50.7333	51.7333	57.4667	58.7333	46.6667		9.72199	8.24676	7.7711	7.80284	9.86737	10.9163	10.1989	11.1066	9.21524	10.9049	9.67241	9.14087	8.87198	9.32872	11.7031
49	64.9333	75.2	78.2	75.4667	69.2	53.4667	52.4	57.8	59.9333	54.4	49.1333	54.1333	52.6	59.3333	49.7333		8.91481	10.4145	8.38988	8.82585	10.445	12.3251	10.9842	10.6609	10.2903	8.76604	11.0001	9.63177	9.92694	8.62418	8.77639
50	66.6	76.6	76.8667	76.5333	69.6667	52.9333	55	57.5333	60.1333	51.4	50.1333	52.7333	58.6	56	48.2		9.31899	10.224	8.03648	9.13392	9.33746	12.5743	9.81114	12.5593	9.66467	10.6072	10.5616	9.63483	9.23589	9.08514	9.74063
51	68.6667	77.2	77.2	78.4	74.4	56	58.9333	58.4	63.2667	51.4	53.6	53	61.1333	59.3333	47.6667		10.1239	8.96858	9.24251	8.9908	9.41461	11.7224	8.53006	11.4135	9.99977	10.6711	10.8136	9.31315	10.511	8.90871	11.9
52	70.1333	76.2	75.9333	76	75.6667	52.2667	65.0667	57.1333	67.8667	54.2	56.2667	58.2	59	61.1333	50.1333		10.8371	8.05339	8.44591	10.1909	8.65698	11.6728	8.68287	11.8189	11.7371	10.4721	9.93494	9.23883	10.8012	8.20956	9.30608
53	68.8667	71.9333	73.5333	72.5333	74.8667	50.5333	61.3333	53.7333	65.7333	51.0667	52.9333	57.8	55.2	57.6667	50.3333		11.2407	9.78429	10.3106	10.2034	7.53555	11.997	8.24786	11.3816	12.0475	10.6786	9.65716	10.9132	9.52762	9.83423	11.0503
54	67.6	73.0667	70.7333	67.9333	74.1333	52.8	59.3333	50.0667	65.8667	53.3333	52.1333	59.8	55.0667	61.8667	49.6667		10.7336	8.85356	9.88115	11.2464	7.33271	11.1547	9.47607	10.7008	10.6386	9.8745	10.5573	8.73936	9.62423	9.26212	11.5519
55	67.8667	75.5333	70	67.6	71.8	53.2	55.5333	51.1333	61.9333	54.3333	53.4667	56.8667	56	57.1333	47.0667		10.1186	9.10035	9.33139	10.7758	9.48109	9.71148	9.51452	10.4894	11.2302	9.14112	12.3802	8.60865	8.80631	8.43839	10.2716
56	62.7333	75.2	73.6	69.8	70.5333	48.9333	55.9333	53.0667	56.6667	54.1333	56	56.2	56	56.8667	49.9333		10.4478	8.98878	9.63836	9.24374	9.19331	9.12101	9.88115	12.4146	11.1879	10.7446	11.2284	9.06039	10.1463	8.60865	8.37039
57	65.4667	73.5333	71.3333	69.4	67.9333	51.6667	56.6667	59.5333	52.4	54.6	55.8	56.5333	59.4667	51.4	50.4667		10.4926	8.63495	9.28266	9.25061	8.98197	9.28877	10.0565	10.9836	11.1888	10.6456	9.98434	10.2123	11.5148	10.3912	10.1017
58	62.7333	71.9333	71	73.5333	63.5333	49.5333	55.6667	62.4	53.6	52.2	56.1333	52.5333	59.2667	51	55.8		11.3427	9.01221	11.0297	8.31385	9.16985	9.89766	10.2851	9.66655	10.7926	9.46673	10.1767	10.2256	8.71025	9.50594	9.30243
59	59.7333	70	71.0667	72.4	62	53.6	57.4	60	52.9333	54.8667	59.9333	50.7333	55.4667	45.6667	53.2667		9.98502	9.37986	9.93037	8.51942	10.5624	10.1427	9.64894	8.08122	10.8094	9.26334	10.0901	10.5041	10.3402	11.0092	9.77038
60	53.4667	67.8667	71.5333	72.2667	61.6667	51.5333	57.2667	58.8	54.7333	54.5333	58.7333	47.4	58.7333	46.0667	55.4667		9.9194	10.3183	9.31217	8.9706	8.60443	12.2374	9.15203	9.44635	10.9646	10.4058	8.88041	11.0921	9.49734	10.3606	8.24126
61	52.1333	66.2	74.1333	73.4667	65.0667	46	55.4	59.4667	54.3333	50.2667	59.9333	54.3333	63.4667	48.2667	55.1333		12.7021	7.76672	8.69123	8.85663	10.5461	9.2582	10.8356	9.76736	9.38591	11.1847	9.77038	11.5126	9.08414	11.0295	9.74063
62	53.5333	65.2	77.2667	75.6667	69.3333	47.3333	57.8	59.8667	58.3333	51.6	59.8	55.6	63.6667	48	55.9333		11.176	10.7783	8.04438	8.19961	8.43812	8.90871	9.56207	9.68811	9.31315	10.3288	9.86094	9.86163	8.78697	11.5666	9.09237
63	52.6	65	70.3333	73.6	70.8	48.1333	57	59.8	58.6667	48.8	59.1333	55.0667	59.7333	45.8	54.8667		11.3147	11.1117	8.41794	7.58445	7.89845	9.55139	11.7079	11.3171	10.4328	11.1017	8.77561	10.5461	9.44827	11.5629	8.96478
64	52.8	63.7333	67.8667	74.4667	74.2667	52.4	57.2	60.8	61.8	50	57.4	52.9333	60.0667	47.1333	57.8667		10.4189	8.66719	10.0961	7.92854	7.40901	9.06114	10.0421	10.445	9.50498	10.1686	10.4174	10.2936	9.6771	11.8954	9.12896
65	55.9333	63.6667	66.8667	73.6667	72.4667	50.6667	56.7333	58.0667	63.5333	49.6667	59	51	59.9333	47.8	59.2		10.3519	9.90316	10.0432	9.31315	8.40608	7.76643	9.31899	9.87656	10.1331	11.2938	8.83843	9.81114	9.72385	10.2267	9.72548
66	54.8	63.4667	65.8	69.1333	71.4	48.3333	59.2	57.5333	64.8	48.6	56.7333	53.8667	55.4667	47.4	60.0667		10.2167	11.1465	10.3632	9.6141	8.16746	10.2851	10.5315	9.37527	9.85519	10.3475	8.0669	10.7404	11.4832	10.0179	9.79356
67	56.4667	59.6667	66.6	70.2	71.8	46.9333	59	60	66.8667	50.7333	57.1333	58.4667	57.9333	55.4667	59.4667		8.63495	11.8043	9.3917	9.88391	8.81171	8.02038	12.7286	11.9712	11.1962	10.823	8.59811	9.11529	11.0839	11.8525	10.0646
68	59.1333	59	66.6	65.5333	68.8667	49.8	64.0667	61.2	65.8667	54	55.4	58.7333	61.3333	57.4	55.2		10.5153	11.6107	10.045	11.3011	9.77316	9.79171	11.5919	10.8747	9.04912	10.9005	8.16191	7.24968	9.68904	8.55262	11.5698
69	60.8667	60.5333	66.2	67.1333	65	54.6667	62.7333	66	63.2667	54.4667	56.1333	54.4	56.3333	55.6	57.4		8.87837	10.4189	9.66585	9.98888	9.33746	9.15971	11.0593	10.0113	10.0676	11.8113	8.11929	9.34208	9.71825	9.65246	9.64894
70	60	60.0667	64.4667	66.6	66.1333	52.2	64.8	68.6667	63.6667	50.8667	55.3333	54.4	51.0667	54.6667	54.7333		10.5194	10.224	8.9749	9.74714	9.34013	9.88849	10.1945	9.96593	11.9	10.2533	9.40401	9.69933	10.8471	8.95947	8.46736
71	62	60.9333	63.8	67.3333	67.8	53.6	62.9333	63.8	63.3333	57.8667	58.2667	61.1333	49.8667	61.3333	59.1333		10.9627	10.1918	10.1017	8.22032	10.0251	10.2318	9.51523	9.57155	8.7027	10.384	8.05987	8.61392	11.1262	8.90871	9.155
72	59.2667	61.0667	65.0667	67.8667	67.3333	56.1333	60.7333	67.8667	67.4	59.8	54.0667	61.4	51.8	63.6667	60.4667		9.76574	10.7842	8.39069	8.92803	8.6766	9.26701	8.68418	10.3621	9.71919	10.7414	8.86508	10.9439	10.1287	9.50594	9.15995
73	55.8667	59.6667	67.5333	63	65.6667	53.8	59.8	65.2	66	56.2	49.9333	57.6	50.2667	57.4667	53.2		11.28	11.193	9.35105	8.91507	8.68313	9.23392	9.97525	10.1051	9.78221	10.7541	10.3124	10.4771	9.25428	9.19824	9.82754

## Sheet: Fig4B
FIGURE 4B
BIN	MEAN CLASSIFICATION ACCURACY (%)	STD OVER 50 RESAMPLES
1	64.0667	10.5472
2	59.4667	11.5541
3	57.5333	10.6439
4	58.2	10.151
5	59.2	10.8913
6	61.6667	11.9949
7	60.7333	11.3946
8	57.6	11.4294
9	57.2667	11.7551
10	56.9333	11.7387
11	57.6	11.2494
12	58.7333	10.8774
13	60.5333	10.2875
14	60.8	10.0691
15	58.8667	9.44275
16	58.8	10.7277
17	59	11.8235
18	59.8	10.1107
19	59.8667	11.1668
20	54.6667	12.6348
21	51.4667	12.1248
22	51.6667	11.1727
23	55.2	10.7783
24	55.4	12.287
25	56	12.381
26	54.0667	11.6504
27	58.5333	11.6673
28	60.4667	10.3238
29	60.6667	7.93968
30	57.8	10.9339
31	59.9333	10.722
32	57.9333	11.1247
33	58.4	11.0501
34	58.6	10.7558
35	59.8667	11.4079
36	62.6	11.8051
37	61.2667	11.7009
38	62.2	10.7667
39	62.2	10.6822
40	66	11.0452
41	68.9333	9.88459
42	66.6	8.9971
43	70.2	8.86814
44	68.2667	9.16565
45	69.3333	8.27531
46	70.8	9.93311
47	70.7333	9.81207
48	72.2	9.70331
49	72.1333	9.20317
50	71.4	9.96798
51	73.4667	8.8822
52	74.6	9.27997
53	73	8.76113
54	69.2667	8.00482
55	68.6667	8.10923
56	69.4667	9.48468
57	67.4	10.3956
58	67.4667	10.2698
59	65.1333	11.07
60	62.7333	10.3825
61	66.9333	9.03106
62	66.6	9.72385
63	65.4667	10.1856
64	64.8667	9.50498
65	64.4667	11.4407
66	62.2667	9.2934
67	62.1333	10.4926
68	62.3333	10.8012
69	59.5333	10.1689
70	60.6667	10.775
71	61.6667	9.76481
72	62.4667	9.66115
73	63.4667	10.8371

## Sheet: Fig5B
FIGURE 5B
	MEAN PROJECTION							SEM
BIN	Run1	Run2	Run3	Run4	Run5	Run6		Run1	Run2	Run3	Run4	Run5	Run6
1	-5.54537	-3.56579	-0.365054	1.30703	-0.299027	3.41449		0.114342	0.120009	0.117868	0.143479	0.122062	0.133549
2	-5.32396	-2.44258	0.353025	1.27506	-1.7094	4.62297		0.119732	0.107973	0.111342	0.142002	0.116567	0.142157
3	-5.50838	-2.14882	-0.141618	1.88199	-1.64223	3.70246		0.120024	0.110043	0.105992	0.132077	0.112787	0.139661
4	-4.46461	-1.65595	-0.077027	0.949907	0.156671	2.68679		0.117874	0.106313	0.107326	0.125789	0.115317	0.144985
5	-4.06056	-4.20429	1.2095	1.33351	0.195498	2.62036		0.112953	0.111185	0.107917	0.120399	0.106721	0.141771
6	-3.52643	-2.79251	2.40174	2.07379	1.38398	1.50647		0.11708	0.10926	0.125876	0.12973	0.112901	0.124936
7	-4.83025	-2.49774	2.45795	0.595116	2.09393	4.4623		0.111255	0.104	0.132919	0.122795	0.111846	0.126446
8	-4.41234	-2.12909	3.9148	0.8418	2.72852	4.47871		0.118055	0.1019	0.137095	0.123099	0.107772	0.133414
9	-4.19276	0.0886094	3.91753	2.45032	3.05694	5.35121		0.115344	0.109787	0.154372	0.128347	0.109301	0.126186
10	-5.04677	-1.14397	2.83207	-0.731961	1.66137	3.24581		0.111148	0.110817	0.133723	0.124095	0.11245	0.120826
11	-5.77566	0.740133	2.66751	0.778326	2.78648	2.14978		0.110226	0.108778	0.12327	0.127457	0.106213	0.122337
12	-5.39438	0.77458	2.78312	-1.77303	0.994997	2.09277		0.120488	0.109819	0.126901	0.143491	0.112117	0.119732
13	-5.64608	0.93226	3.23993	1.95755	2.13091	2.35604		0.11926	0.111014	0.118549	0.14353	0.109617	0.120855
14	-5.93805	-0.438829	2.4725	1.98813	2.6218	2.98965		0.114172	0.110319	0.113814	0.127187	0.111151	0.120807
15	-6.00804	0.620886	2.91688	2.26761	3.06293	1.5132		0.134251	0.107303	0.10686	0.122491	0.105096	0.117948
16	-6.98321	-1.15563	1.14054	1.88384	1.80859	0.934851		0.138861	0.113921	0.103197	0.114592	0.11282	0.112705
17	-6.95499	-2.15129	0.905337	1.07624	1.55839	1.95991		0.143831	0.12443	0.102889	0.117479	0.106873	0.11325
18	-5.96933	-0.602587	2.68326	1.81183	1.98931	1.47329		0.124592	0.115925	0.103492	0.115318	0.116679	0.121595
19	-5.53898	-2.07432	0.706319	2.49865	2.55618	1.73445		0.145659	0.119308	0.103953	0.126891	0.118747	0.121476
20	-4.63892	-4.50383	-0.894081	-0.453718	1.12461	0.760555		0.149459	0.149793	0.109813	0.122965	0.13755	0.138276
21	-1.95444	-5.49504	-0.416481	0.0905757	1.02577	-0.502578		0.142431	0.140578	0.112571	0.127513	0.117937	0.135659
22	-2.93251	-5.9987	-0.749102	2.50786	0.985434	0.241927		0.122127	0.145769	0.114572	0.123004	0.11561	0.131434
23	-2.9644	-4.88817	1.32104	4.89134	3.07712	0.835163		0.113874	0.133186	0.1306	0.142993	0.124462	0.12616
24	-2.64554	-4.64532	2.11995	3.00401	2.39408	0.395728		0.104957	0.13064	0.125996	0.138134	0.119502	0.126874
25	-2.2668	-3.5298	2.00357	2.41949	3.09017	0.15429		0.104619	0.112676	0.109107	0.125404	0.10768	0.118726
26	-0.679402	-2.62507	1.44217	2.67412	1.5431	-0.462794		0.113533	0.111668	0.108076	0.122352	0.0985545	0.117181
27	-1.91458	-0.094494	2.05777	4.38873	2.67769	1.58934		0.119513	0.105592	0.118413	0.125381	0.102027	0.112094
28	-3.63571	0.878243	1.09774	2.77393	3.8635	1.7621		0.11926	0.117157	0.103793	0.122828	0.108966	0.114525
29	-3.90015	0.627257	1.62654	2.32657	3.87361	1.4544		0.120927	0.106639	0.104494	0.118246	0.101921	0.113968
30	-3.63806	-0.423923	0.971418	1.71471	3.7637	1.0188		0.117884	0.107953	0.110367	0.118437	0.0986052	0.111571
31	-3.4849	-0.585909	0.954217	3.06619	4.97967	0.859762		0.11582	0.103742	0.111462	0.119768	0.107624	0.114309
32	-2.47182	-1.10113	0.19805	2.71375	4.38553	-0.338506		0.11129	0.106257	0.102823	0.120933	0.111423	0.110091
33	-2.51499	-1.46468	0.749211	1.94473	3.25312	-0.0343932		0.111217	0.113072	0.109309	0.125937	0.108556	0.121503
34	-2.43814	-1.8257	0.202135	1.06381	1.7189	-0.259492		0.10496	0.119032	0.105511	0.11976	0.111656	0.119146
35	-3.54657	-3.53068	-0.276844	-0.507906	2.02741	0.607476		0.106949	0.112619	0.110079	0.123073	0.117325	0.109589
36	-4.90926	-4.14311	-0.424872	0.357968	3.71446	1.62811		0.10825	0.112641	0.11797	0.118443	0.123853	0.11302
37	-5.97959	-4.03361	-0.370466	0.348209	5.82567	2.34926		0.112376	0.112967	0.113605	0.124384	0.124017	0.108392
38	-5.53253	-4.11633	-0.526403	0.186396	6.16307	3.16976		0.107714	0.114883	0.11446	0.128786	0.133958	0.11596
39	-6.50562	-3.37128	-0.223348	-2.31029	3.30938	4.09957		0.109295	0.118888	0.119685	0.149422	0.146913	0.11457
40	-7.66417	-2.9032	1.02281	-1.11063	2.02277	5.27421		0.118399	0.120422	0.117688	0.152071	0.129473	0.119374
41	-8.65396	0.520005	3.79004	1.33769	2.20483	5.05595		0.12274	0.120861	0.141042	0.162893	0.131934	0.1127
42	-9.95285	1.24269	2.77344	1.2037	2.50359	7.58881		0.132677	0.129397	0.127764	0.162047	0.132535	0.124091
43	-9.03655	3.13228	4.70438	5.15276	5.27222	8.11972		0.121706	0.121798	0.127135	0.139009	0.131762	0.126982
44	-7.18581	1.61315	5.52321	6.84569	6.60377	6.84887		0.124539	0.126131	0.132569	0.14827	0.114253	0.136738
45	-8.33933	0.493251	4.13481	3.83797	5.89298	5.40329		0.122362	0.12628	0.121358	0.145109	0.112252	0.124051
46	-8.99649	-0.450036	4.86658	3.05153	6.59455	6.50144		0.117161	0.11604	0.121741	0.135387	0.116071	0.121581
47	-8.22066	-0.94336	5.94601	2.88591	6.31339	5.66064		0.133871	0.114843	0.117954	0.136304	0.111609	0.117111
48	-9.31815	-0.105245	8.70057	4.88794	7.16446	4.75816		0.132072	0.116021	0.117268	0.130941	0.11311	0.124024
49	-8.57315	0.0660477	5.11668	3.54968	6.12759	4.12083		0.12555	0.124009	0.109624	0.134282	0.103392	0.116627
50	-8.54734	0.274991	4.68466	4.07159	6.87925	3.73855		0.127415	0.112642	0.104053	0.130989	0.106923	0.117699
51	-10.1217	0.152957	5.59782	4.16943	8.58327	5.42843		0.124293	0.109173	0.114495	0.121015	0.110253	0.117867
52	-9.97046	-1.48432	3.70828	3.02251	6.19949	6.12294		0.124958	0.116119	0.109401	0.12451	0.115099	0.120115
53	-9.19587	-0.461532	2.95566	3.23269	6.5097	6.25093		0.12392	0.119284	0.11637	0.133305	0.12864	0.118192
54	-9.18573	-1.2747	3.49416	1.16762	3.96641	6.34718		0.135634	0.118134	0.11316	0.130024	0.126869	0.119103
55	-8.21832	-2.21417	3.52328	1.02391	2.96942	4.73158		0.12482	0.111496	0.108597	0.128628	0.131939	0.12163
56	-8.59521	-1.05708	4.93593	2.07367	3.98499	4.79289		0.121043	0.110156	0.111983	0.124626	0.12545	0.11523
57	-7.27476	-1.01764	5.96865	2.09263	5.21402	4.68038		0.123995	0.113048	0.118827	0.118223	0.138571	0.122784
58	-5.31395	-1.25766	5.77972	2.65899	4.46851	3.16666		0.121171	0.115215	0.121505	0.119533	0.142188	0.120688
59	-5.21421	-0.977018	5.43454	3.98864	3.86933	2.29271		0.119648	0.114	0.112007	0.125749	0.145655	0.128053
60	-4.09409	-1.85624	5.5126	5.2719	4.79836	1.73248		0.114896	0.111554	0.101806	0.126119	0.139534	0.134035
61	-5.35716	-2.07422	4.26967	5.43782	4.43467	3.15578		0.115749	0.104236	0.101489	0.127825	0.129135	0.128836
62	-7.20144	-2.81793	3.28089	6.62607	5.54411	3.45314		0.119231	0.109036	0.10473	0.126404	0.140523	0.133477
63	-6.72729	-4.2827	1.88566	6.13883	5.86242	4.32592		0.115993	0.108538	0.0959579	0.117626	0.120074	0.132562
64	-8.07996	-6.65111	1.9867	4.06999	4.14747	5.32242		0.118952	0.111629	0.109407	0.118135	0.144107	0.142399
65	-7.99197	-7.35145	1.05625	4.06472	2.42653	5.15956		0.117452	0.114801	0.113007	0.121868	0.14143	0.137501
66	-6.25994	-6.74036	1.39269	4.05165	2.50602	5.30091		0.125833	0.118045	0.103223	0.118545	0.12683	0.133662
67	-7.82223	-6.73142	-1.32342	2.15082	2.11171	6.35235		0.117657	0.117717	0.105745	0.11826	0.124723	0.138104
68	-6.67106	-5.26971	-1.58588	1.09386	1.0988	5.27838		0.1005	0.106777	0.101057	0.117456	0.118866	0.136458
69	-7.23506	-4.02582	-0.132706	2.1701	0.860577	3.09737		0.109278	0.113185	0.101528	0.112438	0.120744	0.137028
70	-6.14359	-1.86486	1.03198	2.01885	0.751565	3.70613		0.116007	0.116105	0.106532	0.116829	0.130161	0.138787
71	-6.59387	-0.461688	0.451971	-0.35992	0.376882	4.99329		0.116048	0.109634	0.104235	0.127624	0.13071	0.131658
72	-6.89337	-2.62934	0.0815637	-1.28389	0.511812	4.37206		0.118448	0.111816	0.105424	0.131649	0.122299	0.141278
73	-6.55588	-2.21527	0.88803	1.50578	1.11676	3.53048		0.115301	0.108474	0.104537	0.128688	0.115794	0.139522

## Sheet: Fig5C
FIGURE 5C
MEAN PROJECTION -400:0							MEAN PROJECTION 200:600
Run1	Run2	Run3	Run4	Run5	Run6		Run1	Run2	Run3	Run4	Run5	Run6
-5.5023	-3.9275	3.046	3.5912	4.9092	3.6939		-11.2316	1.9837	8.5238	6.5025	7.0389	8.3823
SEM -400:0							SEM 200:600
Run1	Run2	Run3	Run4	Run5	Run6		Run1	Run2	Run3	Run4	Run5	Run6
0.3397	0.3595	0.3141	0.3737	0.3275	0.3769		0.3465	0.4072	0.3928	0.429	0.2948	0.3577

## Sheet: Fig6A
FIGURE 6A
	REAL				SHUFFLE
Delay 200:600	Chosen 1-3	Unchosen 1-3	Chosen 4-6	Unchosen 4-6	Chosen 1-3	Unchosen 1-3	Chosen 4-6	Unchosen 4-6
MEAN CLASSIFICATION ACCURACY (%)	13.9533	12.8982	24.9381	15.8102	10.0684	10.0071	9.9552	9.96
STD OVER 1000 RESAMPLES	0.776635	0.74877	0.963198	0.807072	1.09133	1.08006	1.12679	1.12439
	REAL				SHUFFLE
Touch PT -200:200	Chosen 1-3	Unchosen 1-3	Chosen 4-6	Unchosen 4-6	Chosen 1-3	Unchosen 1-3	Chosen 4-6	Unchosen 4-6
MEAN CLASSIFICATION ACCURACY (%)	24.0978	15.6155	26.9819	13.7712	10.0289	9.9656	10.0771	10.0486
STD OVER 1000 RESAMPLES	0.973832	0.827007	1.06243	0.787052	1.06908	1.0606	1.13708	1.11729

## Sheet: Fig6C
FIGURE 6C
HEATMAP CHOSEN DELAY (step x bin)
	1	2	3	4	5	6	7	8	9	10	11	12	13	14	15	16	17	18	19	20	21	22	23	24	25	26	27	28	29	30	31	32	33	34	35	36	37	38	39	40	41	42	43	44	45	46	47	48	49
21	-0.172306	-0.196245	-0.115052	-0.146012	-0.183841	-0.00808668	-0.116377	-0.0206596	-0.00876168	0.125436	0.24163	0.377933	0.214277	-0.0849221	0.111082	0.324787	0.104466	0.241071	0.10715	0.105321	-0.0325649	0.122591	0.455416	0.399415	0.307356	0.282985	0.250857	-0.292533	0.134085	0.0844683	-0.109289	-0.0433154	0.309991	0.145779	0.397209	0.380243	0.813045	1.107	1.20162	1.54996	1.80155	1.99392	2.0143	2.12003	2.45294	2.63752	2.6279	2.91884	3.03252
20	-0.166563	-0.332025	-0.285928	-0.190991	-0.0817051	0.151134	0.166314	0.250195	0.246459	0.458113	0.536675	0.584541	0.355833	0.149836	0.24249	0.248345	0.0986021	0.25485	0.140471	0.101321	0.0350333	0.25569	0.499356	0.447688	0.325051	0.250925	0.237714	-0.125193	0.17943	-0.0330438	-0.216161	-0.000984354	0.268535	0.093263	0.162888	0.225247	0.673734	1.04748	1.0759	1.42819	1.82402	2.08371	2.29586	2.24918	2.52285	2.68247	2.68135	2.75433	2.8244
19	0.0740443	-0.256227	-0.234377	-0.184525	-0.176844	-0.0872066	0.0688022	0.1893	0.241215	0.332915	0.49053	0.365301	0.232581	0.0894192	0.13942	0.121566	-0.0401504	0.30636	0.298058	0.359754	0.168192	0.411833	0.925867	0.961514	0.831243	0.47938	0.611522	0.165695	0.238968	-0.121532	-0.073753	0.150913	0.405882	0.100032	0.119841	0.181195	0.56744	0.979286	1.14118	1.29163	1.60739	1.96614	2.10376	2.36465	2.60622	2.65099	2.51707	2.44642	2.47924
18	0.199781	-0.184818	-0.293474	-0.1792	-0.157883	-0.175452	0.0418424	-0.00634599	-0.00218908	-0.0700913	-0.0617002	-0.0432173	0.15216	0.0844133	0.182636	0.222544	0.0618105	0.50233	0.507878	0.665718	0.473854	0.650613	0.889435	0.906895	0.642343	0.511029	0.739961	0.33267	0.413347	0.0694141	0.151679	0.403534	0.612362	0.425948	0.463107	0.500009	0.688791	1.11919	1.36743	1.34651	1.4924	1.83629	2.00054	2.26011	2.4263	2.26595	2.14796	2.14882	2.0208
17	0.131325	-0.125455	-0.186574	-0.0168666	0.112531	-0.0142604	0.200014	0.217262	0.359931	0.396817	0.305614	0.0807013	0.214741	0.298174	0.388168	0.31836	0.125871	0.60053	0.431841	0.48397	0.456407	0.474871	0.458891	0.52001	0.417502	0.412878	0.610693	0.459451	0.348315	0.143984	0.335824	0.425411	0.551628	0.446472	0.489764	0.479149	0.696446	1.24239	1.3492	1.41363	1.57118	1.85756	2.0012	2.32093	2.44138	2.25608	2.21289	2.22826	2.12615
16	0.196983	0.141355	0.139539	0.449075	0.294686	0.119226	0.345438	0.442432	0.527436	0.514251	0.502026	0.499913	0.538563	0.417153	0.425925	0.465635	0.41918	0.70448	0.595982	0.579754	0.530057	0.565726	0.55625	0.70865	0.601779	0.474065	0.531057	0.505536	0.38322	0.0762077	0.220763	0.259864	0.196396	-0.0118273	-0.0701274	-0.00277824	0.0866529	0.567735	0.881855	0.972306	1.26269	1.65014	1.97557	1.92172	1.99805	1.7992	2.0563	2.30358	2.12916
15	0.33169	0.361474	0.401001	0.562439	0.529781	0.398528	0.579173	0.651449	0.644198	0.680077	0.667538	0.657243	0.814203	0.560505	0.412261	0.478668	0.49213	0.472557	0.409739	0.38263	0.409321	0.454722	0.334494	0.381973	0.453064	0.327387	0.288769	0.212293	-0.0385758	-0.409477	-0.253054	-0.0708585	0.0586636	-0.0454079	-0.0728138	-0.0244409	0.0850005	0.460733	0.643604	0.706422	1.09694	1.40517	1.76146	1.7643	1.88492	1.70592	2.00936	2.36866	2.32201
14	0.582534	0.42034	0.402778	0.511077	0.569504	0.423519	0.565452	0.687979	0.633696	0.669461	0.554491	0.647523	0.683161	0.380922	0.256931	0.215823	0.293329	0.370332	0.452252	0.469374	0.481712	0.584612	0.5405	0.565428	0.568404	0.594548	0.636305	0.546229	0.428042	0.237093	0.352205	0.266572	0.378183	0.347018	0.196557	0.329914	0.39768	0.77645	0.861222	0.925233	1.06309	1.343	1.74997	1.70782	1.66769	1.76177	2.07555	2.48273	2.37043
13	0.358906	0.172681	0.233185	0.354191	0.172075	0.0928417	0.197556	0.356298	0.177063	0.226052	0.25919	0.175282	0.295602	0.133741	0.092318	0.169766	0.28364	0.352458	0.448457	0.339805	0.372729	0.445203	0.358245	0.384826	0.361809	0.455775	0.601711	0.411884	0.417117	0.399569	0.732927	0.503711	0.597752	0.408032	0.289015	0.421183	0.262458	0.603792	0.634384	0.63913	0.847883	1.09416	1.3741	1.38941	1.42095	1.52019	1.68287	2.08467	2.24194
12	0.401921	0.213581	0.253546	0.370024	0.18176	0.257409	0.25629	0.314441	0.151554	0.0900681	0.095454	0.081696	0.171574	0.209158	0.246756	0.253208	0.448682	0.47519	0.471338	0.437567	0.507519	0.706248	0.482653	0.37397	0.411618	0.588086	0.621417	0.566858	0.689586	0.717064	0.824382	0.725136	0.783178	0.413079	0.190809	0.168989	0.0498969	0.414596	0.27757	0.47154	0.616706	0.967658	1.19118	1.25757	1.38495	1.66749	1.89524	2.33092	2.53599
11	0.0422494	0.189815	0.125311	0.322507	0.255737	0.389891	0.457031	0.390092	0.178725	0.272141	0.305112	0.205778	0.220264	0.185968	0.307322	0.383047	0.604802	0.588898	0.574658	0.552214	0.524407	0.686523	0.604475	0.435288	0.383939	0.434602	0.405148	0.530225	0.735606	0.694662	0.797942	0.703892	0.636076	0.425533	0.376858	0.299929	0.171228	0.475928	0.322451	0.525986	0.602176	1.06171	1.16334	1.10487	0.989553	1.45315	1.63812	1.82764	2.29274
10	-0.24032	0.0846173	0.134289	0.320116	0.23329	0.349151	0.457327	0.587421	0.317666	0.47104	0.50993	0.393586	0.575621	0.49109	0.695598	0.880011	1.00791	0.905675	0.716223	0.795576	0.707554	0.875799	0.796854	0.796386	0.541368	0.632948	0.526402	0.636485	0.808219	0.959624	0.958118	0.87286	0.66325	0.391013	0.37666	0.12265	0.084544	0.487232	0.355035	0.72884	0.678943	1.16555	1.06169	1.05029	1.13797	1.59096	1.70675	1.87723	2.3334
9	0.0806889	0.330373	0.117662	0.369028	0.289829	0.539283	0.467226	0.535871	0.277987	0.494858	0.477089	0.389461	0.442651	0.404455	0.693154	0.782394	0.88189	0.851711	0.605705	0.714261	0.587617	0.659804	0.750091	0.635904	0.471158	0.450461	0.379363	0.447993	0.696488	0.622446	0.66303	0.501919	0.322645	0.15447	0.282576	0.196825	0.27276	0.680897	0.486468	0.785801	0.733681	1.18508	1.35638	1.36331	1.38822	1.67603	1.73821	1.86127	2.22554
8	-0.1312	0.0967587	-0.223873	0.13771	0.0721055	0.322805	0.180521	0.323914	0.0787429	0.49136	0.391212	0.492749	0.533891	0.610774	0.754223	0.800878	0.918791	0.94564	0.713537	0.77406	0.549478	0.668867	0.738608	0.533708	0.281077	0.185564	0.229773	0.182354	0.285075	0.216859	0.259921	0.168738	-0.0343916	-0.0411745	0.269715	0.241506	0.27096	0.664824	0.703573	0.928504	0.810754	1.36217	1.40413	1.42553	1.59612	1.75772	1.77562	1.7564	1.94008
7	-0.0510618	0.153158	-0.131277	0.238819	0.220462	0.335519	0.27404	0.297153	0.165318	0.480585	0.360662	0.402331	0.415121	0.640697	0.636374	0.479318	0.487843	0.463008	0.321997	0.440614	0.234453	0.402296	0.475679	0.526889	0.35777	0.357979	0.235721	0.154835	0.256352	0.204014	0.275034	0.194174	-0.0135713	-0.085816	0.3741	0.422243	0.422761	0.746491	0.572683	0.577212	0.582616	1.15028	1.34306	1.41012	1.4685	1.55469	1.70755	1.67869	1.86275
6	0.326204	0.459225	-0.00562909	0.172548	0.0273869	0.251034	0.432015	0.553654	0.583008	0.775932	0.558566	0.558373	0.489315	0.72357	0.724711	0.563562	0.385449	0.329079	0.247144	0.437828	0.150266	0.338466	0.363614	0.578403	0.444571	0.387577	0.431878	0.42052	0.458541	0.336505	0.570699	0.634393	0.470132	0.469292	0.918481	0.883728	0.896609	1.05229	0.761919	0.625583	0.582483	1.03953	1.26601	1.32547	1.36458	1.48149	1.52048	1.56486	1.68887
5	0.388181	0.533858	0.263148	0.419489	0.190542	0.452598	0.804901	0.960876	0.902217	0.906491	0.608744	0.585826	0.394351	0.586584	0.630586	0.427305	0.394559	0.474294	0.490773	0.657271	0.398203	0.442245	0.410679	0.509871	0.247714	0.0904816	0.228027	0.199246	0.245716	0.235215	0.601971	0.637958	0.563906	0.606001	0.933085	0.912957	0.725618	1.06807	0.796295	0.470953	0.388257	0.843749	1.00908	1.00458	1.04623	1.19878	1.28235	1.26404	1.28394
4	0.0836662	0.209634	0.0524521	0.213567	0.152446	0.453318	0.878345	1.07675	1.09828	0.960695	0.559775	0.515387	0.489652	0.576308	0.621043	0.483568	0.472428	0.578637	0.63667	0.669826	0.390809	0.515725	0.450085	0.615838	0.2683	0.105691	0.270071	0.204005	0.343962	0.444102	0.809321	0.70796	0.481264	0.459456	0.845982	0.770867	0.70532	0.921431	0.708607	0.455876	0.378605	0.670128	0.953228	0.861445	0.836238	0.924479	1.22833	1.24391	1.06182
3	-0.178003	-0.0736656	-0.122752	0.117513	0.211109	0.495327	0.859037	0.866067	1.16367	1.14255	0.882502	0.695007	0.687786	0.680843	0.795651	0.686569	0.571891	0.776812	0.747366	0.723269	0.458059	0.578094	0.613528	0.717084	0.453054	0.454629	0.521123	0.508654	0.476504	0.487617	0.856606	0.715364	0.622023	0.772748	1.07077	0.920674	0.697699	0.857497	0.908964	0.669379	0.57286	0.751456	0.762614	0.737716	0.697285	0.814334	1.06969	1.0748	0.634252
2	-0.170306	-0.106359	-0.134956	0.00608974	0.131825	0.352365	0.696291	0.784585	1.17169	1.15806	1.08427	0.775548	0.681881	0.665031	0.917134	0.718136	0.496273	0.626767	0.58094	0.597268	0.203014	0.306996	0.532562	0.601772	0.363905	0.478766	0.700562	0.651045	0.645922	0.673042	0.735083	0.53254	0.493918	0.666755	0.941648	0.735486	0.650391	0.794335	0.677882	0.481943	0.505561	0.695083	0.59321	0.758357	0.773825	0.946053	1.23851	1.24603	0.829983
1	-0.45657	-0.352884	-0.307726	-0.12322	-0.0305965	0.166844	0.423588	0.556676	0.786638	0.749034	0.752074	0.474988	0.488855	0.535601	0.740831	0.541628	0.514805	0.463144	0.484196	0.426979	0.0390611	0.23898	0.3944	0.461831	0.112477	0.0927919	0.396256	0.417877	0.365109	0.332538	0.518305	0.288701	0.407721	0.540653	0.721879	0.597621	0.520582	0.651199	0.657936	0.426564	0.45179	0.515809	0.46807	0.679859	0.714558	0.721511	1.02737	1.34781	0.958439
HEATMAP UNCHOSEN DELAY (step x bin)
	1	2	3	4	5	6	7	8	9	10	11	12	13	14	15	16	17	18	19	20	21	22	23	24	25	26	27	28	29	30	31	32	33	34	35	36	37	38	39	40	41	42	43	44	45	46	47	48	49
21	-0.0246288	0.151586	0.007366	0.0211743	0.183451	0.0978351	0.180058	0.0540118	0.171257	0.0856446	0.0343013	0.105162	0.176515	0.0907617	0.323655	0.155691	0.136992	0.60185	0.513771	0.581465	0.584229	0.512401	0.618598	0.507991	0.704274	0.727228	0.732052	0.53503	0.689309	0.775674	0.508079	0.535988	0.354195	0.339395	0.11261	0.0932626	0.281208	0.0532395	0.406894	0.129872	0.441673	0.384494	0.540525	0.375032	0.801508	0.532075	0.672264	0.481477	0.371246
20	-0.110326	-0.012338	-0.0548744	-0.018236	0.1282	-0.00417048	0.121764	-0.0201776	-0.171684	-0.282442	-0.437702	-0.261253	-0.21814	-0.113413	0.215332	0.148419	0.219824	0.5516	0.638878	0.76998	0.705097	0.68465	0.657274	0.472349	0.790872	0.741598	0.733627	0.551009	0.665182	0.879787	0.615141	0.631449	0.273227	0.245514	0.150029	0.0666255	0.179144	0.12091	0.480804	0.26348	0.441326	0.496302	0.570755	0.42096	0.653013	0.323793	0.469784	0.403651	0.39361
19	-0.341035	-0.27399	-0.168647	-0.114488	0.0896575	-0.217216	-0.0293893	0.0957218	0.137044	0.00807701	-0.0227657	-0.034191	0.0724669	0.119326	0.444805	0.390851	0.500219	0.687863	0.86112	0.777877	0.87629	0.809571	0.74404	0.552659	0.808352	0.66337	0.598235	0.486158	0.796418	0.891295	0.627806	0.577561	0.304095	0.138462	0.129168	0.0998686	0.155239	0.240837	0.56774	0.404394	0.618492	0.72473	0.870554	0.69015	0.89476	0.648919	0.773608	0.75367	0.69438
18	-0.300653	-0.233029	-0.102644	0.0114575	0.243818	-0.0437907	0.0954268	0.185408	0.255871	0.134525	0.028065	-0.2128	-0.251489	-0.245099	0.0983754	0.183484	0.308537	0.413795	0.41779	0.260243	0.57614	0.673302	0.61826	0.473135	0.722362	0.653289	0.542849	0.436954	0.846804	0.859528	0.652924	0.713061	0.614958	0.5046	0.430603	0.147063	0.341154	0.36126	0.49069	0.491583	0.742603	0.956864	1.10195	0.924719	1.02914	0.821556	0.926268	0.925822	0.866898
17	-0.338629	-0.388029	-0.382972	-0.282194	-0.0360189	-0.286096	-0.130528	0.0704431	0.0729707	0.0331385	-0.101849	-0.376429	-0.373209	-0.463278	-0.340177	-0.100304	0.0221796	-0.0577883	0.0218085	0.0216989	0.303609	0.495121	0.552833	0.511153	0.675979	0.654712	0.504215	0.454273	0.824685	0.933424	0.96564	0.862422	0.678524	0.581252	0.50372	0.417955	0.523811	0.358661	0.561036	0.468739	0.497602	0.708039	0.777867	0.657262	0.733242	0.566745	0.675194	0.821839	1.04636
16	0.00429077	-0.160967	-0.217813	-0.103259	0.136991	0.0847652	0.282161	0.49796	0.597089	0.310791	0.114351	-0.117592	-0.199487	-0.35089	-0.281564	-0.15485	-0.0855863	-0.0259592	0.091783	0.120876	0.136357	0.272115	0.3826	0.479474	0.382972	0.437977	0.499303	0.392537	0.846767	0.986975	0.936225	0.906978	0.729072	0.592324	0.831648	0.848283	0.769818	0.525554	0.621056	0.636281	0.7249	0.736854	0.872605	0.782304	0.908943	0.776237	0.849993	0.808028	0.890998
15	0.198561	0.050867	0.0539126	0.0717412	0.241153	0.0548955	0.227115	0.332222	0.408531	0.275241	0.234639	0.0641072	0.0166902	-0.0356293	-0.183402	-0.127905	-0.0926474	-0.108879	0.0524734	0.0259302	0.0387402	0.213158	0.33367	0.236645	0.349694	0.489959	0.553991	0.40518	0.716896	0.679315	0.565753	0.70845	0.660893	0.462532	0.68315	0.751659	0.709304	0.566809	0.70901	0.428419	0.628535	0.774481	0.908378	0.756383	1.07319	0.896982	1.08116	1.02314	1.12173
14	0.354907	0.225486	0.201498	0.0420764	0.235039	0.0474512	0.12302	0.307246	0.252055	0.244638	0.19505	0.0560979	-0.0573421	0.0118859	0.0779581	0.208285	0.432159	0.228172	0.258187	0.184227	0.199357	0.400348	0.446443	0.347356	0.275461	0.352606	0.287126	0.223598	0.461189	0.501358	0.422339	0.562471	0.575066	0.351793	0.775751	1.05263	0.941386	0.825354	1.05625	0.614107	0.896336	0.898913	0.864947	0.750976	0.882863	0.526589	0.469738	0.367982	0.365058
13	0.388647	0.313246	0.326176	0.170917	0.343777	0.0577392	0.0987687	0.142018	0.109189	0.262064	0.249361	0.145641	0.0774855	0.112518	0.228844	0.435704	0.653431	0.496809	0.547423	0.390843	0.565447	0.771951	0.81874	0.689095	0.493271	0.477606	0.501832	0.422331	0.580612	0.648062	0.585653	0.808422	0.921241	0.75993	1.12477	1.30279	1.23831	1.01958	1.10052	0.771163	0.915797	1.01037	0.901039	0.701335	0.732791	0.5449	0.543488	0.452094	0.410714
12	0.451777	0.363004	0.345217	0.0544691	0.0574239	-0.080158	-0.0622519	0.0192313	0.0405013	0.085092	0.0599815	0.111347	0.0315258	0.105929	0.355719	0.558506	0.794132	0.645984	0.751667	0.61997	0.741712	0.870881	0.950714	0.880551	0.543331	0.417702	0.483943	0.492033	0.537191	0.594002	0.461782	0.639922	0.81171	0.773265	1.25672	1.33836	1.19717	0.988256	1.01483	0.597204	0.644682	0.600447	0.355613	0.360444	0.327082	0.187105	0.306977	0.153754	0.0166959
11	0.615936	0.48762	0.503302	0.257312	0.213904	-0.0374142	-0.19568	-0.157622	-0.170807	-0.202075	-0.216137	-0.144091	-0.103217	-0.0323589	0.178486	0.307779	0.580538	0.657119	0.769641	0.573928	0.430044	0.489208	0.772461	0.887049	0.641814	0.46885	0.485965	0.370014	0.408055	0.438588	0.426768	0.531808	0.675959	0.762849	1.04047	1.09126	0.974523	0.98842	0.893837	0.528361	0.690619	0.506001	0.251782	0.26947	0.207058	0.0721208	0.220207	0.227053	0.0672441
10	0.572193	0.401507	0.383922	0.0808397	0.210957	-0.118016	-0.317212	-0.0846795	-0.0759832	-0.0245039	-0.0737309	-0.0727057	-0.130853	-0.140816	0.0544705	0.153349	0.424996	0.581872	0.630072	0.609788	0.440658	0.60643	0.930544	1.02448	0.941435	0.662499	0.691187	0.590073	0.597528	0.568841	0.629732	0.672155	0.755639	0.941602	1.29476	1.37341	1.1439	1.26481	1.18965	0.96613	0.894329	0.632465	0.470466	0.542978	0.474045	0.259171	0.20012	0.322399	0.146906
9	1.10544	0.999772	0.931685	0.671281	0.56505	-0.158121	-0.209432	-0.0783707	-0.0395001	-0.149873	-0.222774	-0.332175	-0.282794	-0.359562	-0.180987	-0.167216	0.078306	0.167595	0.332892	0.527354	0.435964	0.617439	0.760641	0.969984	0.921936	0.587758	0.603251	0.718459	0.793643	0.835786	0.998321	0.8552	0.781523	0.808699	0.97924	1.20125	0.949029	1.04427	0.879289	1.02319	1.00497	0.689324	0.573792	0.498316	0.383313	0.279268	0.342329	0.500291	0.369983
8	1.2644	0.918011	0.751581	0.524689	0.375509	-0.187292	-0.153933	-0.108545	-0.0330868	-0.201982	-0.165681	-0.196505	-0.224989	-0.296929	0.00529963	-0.0360916	0.0353762	0.113198	0.307724	0.382783	0.196252	0.168233	0.358882	0.531009	0.656858	0.395653	0.631249	0.820776	0.884825	0.98351	0.97278	0.689181	0.751148	0.712269	0.972065	1.11002	0.835825	0.796548	0.78913	0.850133	0.812387	0.544817	0.659303	0.679904	0.428945	0.338162	0.403986	0.648839	0.600581
7	1.17406	0.909698	0.814794	0.898669	0.627139	0.201569	0.289888	0.18033	0.124789	-0.0503967	-0.0338764	0.126056	-0.134372	-0.37338	-0.0630938	-0.165028	-0.117433	-0.23686	0.149493	0.284931	0.231954	0.15744	0.329041	0.497296	0.472362	0.493636	0.501895	0.773143	0.792525	1.07192	1.18856	0.84151	0.814446	0.772296	1.11043	1.11805	1.08976	0.997417	0.857779	0.972312	0.716113	0.496102	0.648307	0.666881	0.576065	0.482735	0.565939	0.826571	0.823043
6	0.733199	0.464869	0.442965	0.321851	0.0221621	-0.134964	-0.00471559	-0.106961	-0.121334	-0.247351	-0.167906	-0.0147069	-0.181716	-0.216101	0.117981	0.0481915	-0.0339793	-0.288652	0.0585624	0.308833	0.265007	0.35042	0.370981	0.547017	0.387895	0.213047	0.298734	0.446338	0.490693	0.745643	0.771409	0.501974	0.565117	0.604925	1.04296	1.13846	0.884403	1.00491	0.794045	0.706119	0.452805	0.071494	0.158106	0.346107	0.305042	0.0836751	0.328533	0.592309	0.640108
5	0.708625	0.362236	0.468151	0.355412	0.151147	-0.0546349	-0.031939	-0.0836618	-0.121238	-0.244324	-0.144608	-0.0562742	-0.376422	-0.356646	-0.169092	-0.278016	-0.379897	-0.546277	-0.176922	-0.182313	-0.407575	-0.21482	-0.0327139	-0.015516	-0.0939903	-0.162	-0.0316702	0.204226	0.440849	0.701718	0.869604	0.708586	0.769621	0.776447	1.18074	1.35489	0.942545	0.998981	0.884159	0.779586	0.558231	0.0153156	-0.0498008	0.000832987	-0.037044	-0.127541	0.156204	0.520356	0.691054
4	0.611048	0.269381	0.368553	0.0997863	-0.0985576	-0.313746	-0.255242	-0.338682	-0.448654	-0.554973	-0.366113	-0.364656	-0.542762	-0.460625	-0.197626	-0.22104	-0.284948	-0.167607	0.0903163	-0.0478692	-0.388863	-0.115271	-0.0314109	-0.235249	-0.294588	-0.28762	-0.268652	-0.204277	0.0644088	0.177906	0.414453	0.355371	0.411611	0.573348	0.800513	1.06126	0.612592	0.716419	0.766166	0.823877	0.713933	0.300649	0.020042	0.298432	0.29929	0.244959	0.547888	0.792741	1.01456
3	0.615375	0.520973	0.631276	0.391606	0.250713	0.000336342	-0.115678	-0.266168	-0.357158	-0.411978	-0.13852	-0.243588	-0.441488	-0.369715	-0.162573	-0.267165	-0.474829	-0.353135	-0.122984	-0.418948	-0.622105	-0.310834	-0.161349	-0.378346	-0.38072	-0.419569	-0.390859	-0.398924	-0.036878	0.124502	0.342119	0.363319	0.349271	0.493273	0.790179	1.02719	0.599175	0.585659	0.601065	0.642163	0.551708	0.0902367	-0.0446315	0.108248	0.298005	0.223564	0.487307	0.735335	0.983211
2	0.544502	0.757552	0.885939	0.687139	0.51321	0.209939	-0.00110931	-0.303004	-0.311768	-0.324579	-0.150006	-0.286812	-0.417213	-0.348579	-0.178837	-0.285658	-0.333322	-0.300599	0.00986605	-0.526754	-0.490917	-0.350645	-0.200955	-0.328256	-0.290078	-0.400044	-0.429244	-0.489193	-0.147833	0.0693291	0.278435	0.350946	0.309254	0.466307	0.657652	0.913636	0.650682	0.484311	0.599241	0.636577	0.818752	0.281043	0.274691	0.420348	0.675074	0.562042	0.817599	1.01082	1.24995
1	0.425161	0.813529	0.950382	0.913456	0.776461	0.595686	0.34623	-0.0119428	-0.0969455	-0.076084	0.200323	0.0294824	-0.0407493	0.178817	0.112532	-0.0896705	-0.0881389	-0.25269	0.0449658	-0.631695	-0.59553	-0.434801	-0.325032	-0.45192	-0.382985	-0.623582	-0.713943	-0.626993	-0.433923	-0.26649	0.0900133	0.12692	0.241428	0.320261	0.355936	0.46092	0.265735	0.0842698	0.306386	0.32245	0.378698	0.192199	0.323438	0.390189	0.807565	0.840971	1.01623	1.06648	1.23895
HEATMAP CHOSEN TOUCH PT (step x bin)
	1	2	3	4	5	6	7	8	9	10	11	12	13	14	15	16	17	18	19	20	21	22	23	24	25	26	27	28	29	30	31	32	33	34	35	36	37	38	39	40	41	42	43	44	45	46	47	48	49
21	1.89781	1.75148	1.65163	1.80195	1.81605	2.07179	2.01858	2.06861	2.23795	2.25008	2.01695	2.04026	2.08793	2.21041	2.21856	2.1723	2.1262	2.11725	2.44405	2.38208	2.61725	2.62325	2.64333	2.65158	2.894	3.15279	3.42117	3.41908	3.32594	3.18183	3.24992	2.94861	2.72551	2.63257	3.20388	2.91405	2.72805	2.29246	2.1916	2.30298	2.24134	2.10112	2.25732	2.15727	2.07293	2.26195	2.4066	2.24724	2.12129
20	2.09525	2.01522	1.91845	2.05752	2.05552	2.18868	1.75855	1.65257	1.83052	1.8329	1.82948	1.81014	1.77256	1.97413	1.77914	1.79184	1.94187	1.85628	2.14146	2.0454	2.11767	2.3136	2.20077	2.28332	2.49473	2.793	3.00361	3.11241	2.9248	2.92147	3.01386	2.70315	2.60601	2.42839	2.96854	2.78453	2.48668	2.10745	2.0491	2.15854	2.09374	1.91652	2.03472	2.06859	2.03568	2.33674	2.52471	2.26966	2.24458
19	2.29338	2.07777	2.15788	2.30863	2.16552	2.30245	1.85839	1.6378	1.82206	1.91835	1.99836	1.93556	1.78086	2.09574	2.00907	1.98173	2.1194	2.11998	2.34613	2.22225	2.34051	2.56152	2.53384	2.54708	2.5897	2.92424	3.18473	3.48936	3.17593	3.15387	3.15512	2.91547	2.84052	2.43368	2.91904	2.62943	2.39553	2.10929	1.96498	2.11638	1.98895	1.893	2.30033	2.21589	2.20631	2.3192	2.52296	2.19957	2.2726
18	1.8741	1.73926	1.72825	1.88603	1.94847	2.20462	1.80941	1.71165	1.87546	1.97191	2.02148	2.09278	2.07868	2.27537	2.05723	1.98932	2.09005	2.05332	2.06434	1.97384	2.15857	2.35673	2.57096	2.66132	2.72216	3.09333	3.3315	3.43141	3.11162	3.00045	2.8489	2.81906	2.86111	2.41309	2.59235	2.28102	2.05393	1.84196	1.81118	1.99959	1.82424	1.75474	1.94785	1.97783	2.09874	2.11132	2.32718	1.88788	1.85735
17	1.83677	1.64889	1.54202	1.7761	1.55029	1.92056	1.67305	1.60162	1.64719	1.88952	1.73704	1.90544	1.91735	1.9707	1.85894	1.81533	1.91091	2.07922	2.0566	1.79314	2.06437	2.24102	2.26266	2.51891	2.62001	3.05386	3.24179	3.28984	3.09366	3.05611	2.84347	2.7765	2.78297	2.55329	2.59592	2.12029	1.79885	1.66112	1.55547	1.74107	1.58753	1.58509	1.70626	1.82145	1.99659	2.02644	2.19185	1.75737	1.51492
16	1.98496	1.84123	1.67491	1.9211	1.67297	1.866	1.49954	1.53738	1.55841	1.70581	1.55927	1.53842	1.49995	1.51131	1.48338	1.68057	1.78357	2.17734	2.2504	1.97272	2.30605	2.59624	2.738	3.01604	3.18436	3.25231	3.55398	3.44486	3.32644	3.19118	2.88993	2.69883	2.52512	2.16783	2.22314	1.78153	1.61338	1.3684	1.26441	1.32395	1.16829	1.31264	1.55695	1.87934	1.85083	1.92531	1.88667	1.57161	1.47002
15	1.96059	1.71473	1.51447	1.7057	1.34405	1.43589	1.44514	1.44448	1.41556	1.68522	1.53103	1.62686	1.453	1.48234	1.55045	1.8373	1.87922	2.28182	2.46165	2.32194	2.67296	2.87896	3.19959	3.4512	3.65301	3.40269	3.65898	3.34078	3.43027	3.43664	3.0164	2.94224	2.59808	2.21186	2.16681	1.72735	1.44534	1.19853	1.16326	1.02087	0.992044	1.10043	1.43247	1.80311	1.78883	1.86869	1.91899	1.68809	1.68363
14	1.62664	1.58942	1.58703	1.54654	1.34574	1.56732	1.5722	1.55532	1.62199	1.76168	1.5911	1.73635	1.68034	1.56828	1.69745	1.82031	1.999	2.50124	2.57855	2.5745	2.78691	2.95746	3.14043	3.32263	3.59949	3.43778	3.60381	3.46638	3.57778	3.4884	3.08632	2.81546	2.50843	2.06008	1.98831	1.69741	1.42256	1.09274	1.01109	0.990293	0.924091	1.06065	1.34488	1.6912	1.85685	1.80077	1.84868	1.91934	1.8058
13	1.73895	1.68752	1.53941	1.64955	1.6717	1.73859	1.73475	1.66558	1.52209	1.73712	1.53937	1.60148	1.64743	1.4636	1.66272	1.73444	2.07732	2.59472	2.92941	2.95919	2.90147	3.00979	3.26128	3.62738	3.76277	3.88384	3.85822	3.66439	3.60732	3.59639	3.26337	2.88594	2.63221	1.96866	1.76713	1.37787	1.27567	0.954208	0.816885	0.826623	0.77306	0.934806	1.20676	1.50338	1.43337	1.46351	1.56518	1.59309	1.46294
12	1.66936	1.76016	1.48366	1.56733	1.80976	1.81075	1.84925	1.74706	1.49862	1.63901	1.59057	1.68332	1.74212	1.61114	1.78406	1.99079	2.37201	2.96107	3.27422	3.26302	3.13795	3.14061	3.30415	3.76757	3.89836	3.79388	3.72545	3.57036	3.65973	3.65242	3.29057	2.86791	2.60347	1.87208	1.59702	1.42037	1.41596	1.23564	1.20828	1.24306	1.29575	1.32219	1.56517	1.85538	1.53646	1.42486	1.36616	1.51521	1.62749
11	1.89387	1.93104	1.52652	1.58457	1.7366	1.66309	1.81373	1.91001	1.53861	1.67186	1.51714	1.4285	1.61732	1.82094	1.84069	1.88917	2.28554	2.91994	3.2425	3.15523	3.13281	3.1351	3.11772	3.70309	3.72297	3.72112	3.65155	3.75448	3.88946	3.96355	3.54598	2.92483	2.69299	2.10743	1.70826	1.55188	1.61052	1.48325	1.42065	1.46413	1.52957	1.63787	1.89397	2.11063	1.89438	1.64946	1.48554	1.5765	1.53912
10	2.01269	1.98132	1.67989	1.60488	1.80483	1.46593	1.50888	1.90233	1.6515	1.66829	1.5979	1.6116	1.93964	1.93154	1.90769	2.14564	2.4295	3.26146	3.47885	3.43644	3.41052	3.29949	3.26856	3.68183	3.77019	3.49027	3.43357	3.57126	3.76534	3.59696	3.23974	2.78618	2.54411	2.11404	1.64813	1.38531	1.40247	1.38316	1.33771	1.43317	1.46365	1.54441	1.71152	1.89141	1.72102	1.26041	1.15469	1.32074	1.37914
9	1.89779	1.73911	1.4693	1.47703	1.41944	1.15299	1.18602	1.5673	1.46389	1.43152	1.3505	1.42593	1.8975	1.9414	1.95356	2.07113	2.28614	3.00933	3.3355	3.2288	3.25182	3.21639	3.28166	3.62752	3.71295	3.48235	3.41422	3.59375	3.5503	3.50008	3.07268	2.72425	2.50653	2.19277	1.71183	1.53386	1.46338	1.56453	1.43351	1.46208	1.46717	1.60362	1.82567	2.04139	1.81229	1.41178	1.08562	1.20402	1.11687
8	2.13335	1.90363	1.4902	1.41162	1.27831	1.01379	1.103	1.56482	1.58576	1.43626	1.68965	1.9003	2.40992	2.42328	2.37489	2.38948	2.57586	3.24179	3.49744	3.44255	3.359	3.23484	3.38336	3.65834	3.72886	3.49752	3.57298	3.67142	3.61052	3.47905	3.03437	2.80707	2.61084	2.29606	2.0024	1.86775	1.84201	1.78793	1.64221	1.75109	1.69313	1.93585	1.88191	2.04562	1.83954	1.5453	1.3157	1.50795	1.3421
7	1.77306	1.63308	1.28481	1.32675	1.12659	0.873845	0.89128	1.44384	1.44145	1.33854	1.82316	1.81835	2.24314	2.47936	2.39287	2.50586	2.67966	3.19958	3.46146	3.4599	3.3336	3.30371	3.57134	3.65738	3.58177	3.37518	3.47613	3.41984	3.58358	3.55883	3.00364	3.02619	3.02925	2.53942	2.32288	2.14086	2.04916	1.89302	1.66117	1.99005	1.84144	2.25103	2.08828	2.23409	1.89793	1.60112	1.47268	1.56108	1.52075
6	1.5367	1.39956	1.13815	1.46239	1.52389	1.29156	1.31056	1.50171	1.44935	1.29203	1.78052	1.83847	2.18581	2.30524	2.27558	2.54627	2.80437	3.09206	3.40351	3.49048	3.38813	3.31486	3.76546	3.87886	3.66379	3.61778	3.56915	3.60874	3.50253	3.26716	2.70058	2.91676	2.84895	2.53914	2.1108	1.91753	1.80374	1.81686	1.60195	1.85118	1.68167	2.01579	1.89481	1.96435	1.76579	1.57885	1.56837	1.71705	1.65466
5	1.15321	1.11281	0.923128	1.2847	1.44282	1.431	1.33404	1.50315	1.39282	1.26794	1.93465	1.90726	2.28283	2.63281	2.72116	2.86961	3.11924	3.32923	3.78685	3.67871	3.34797	3.2201	3.70083	3.80149	3.51641	3.56785	3.30991	3.37281	3.19133	2.89469	2.63276	2.81807	2.70985	2.60213	2.20784	2.05044	1.99504	1.89274	1.741	1.86368	1.67523	1.90365	1.83266	1.79743	1.62788	1.4368	1.46592	1.50918	1.51917
4	1.23315	1.37338	1.16401	1.54885	1.62117	1.60569	1.53036	1.73816	1.6985	1.65775	2.13222	2.09623	2.3136	2.5527	2.66253	2.81698	2.92803	3.19801	3.42058	3.37057	3.14841	3.07936	3.50995	3.57666	3.40179	3.49425	3.15882	3.08153	3.08342	2.78909	2.71936	2.94638	3.13328	3.09583	2.82863	2.86707	2.66797	2.54063	2.29431	2.42097	2.10158	2.40403	2.11597	1.82646	1.87126	1.81021	1.67271	1.70894	1.67172
3	0.932053	1.01662	0.913848	1.27187	1.34765	1.3508	1.37217	1.57343	1.51007	1.63709	2.27653	2.43695	2.5893	2.58441	2.63252	2.81272	2.87374	3.06968	3.17787	3.04552	2.81755	2.73323	3.02758	3.25218	2.98798	3.03307	2.74874	2.6468	2.59529	2.26659	2.27163	2.5318	2.76846	2.6464	2.64545	2.8085	2.4934	2.2719	2.20109	2.30659	2.01456	2.28989	2.03096	1.75671	1.7938	1.88144	1.64886	1.67478	1.49797
2	1.03509	1.02948	0.896333	1.25061	1.35365	1.2814	1.37781	1.5959	1.56338	1.64627	2.12725	2.1506	2.52377	2.53265	2.51068	2.70302	2.66746	2.78691	2.79769	2.86369	2.63247	2.57626	2.73636	2.95176	2.90578	2.92741	2.78948	2.77958	2.87945	2.46967	2.41793	2.71879	2.75926	2.68924	2.59951	2.56265	2.16821	1.92104	1.98203	2.30658	1.96483	2.18485	2.13714	1.80061	1.81418	1.85631	1.67867	1.67193	1.5271
1	1.01738	1.07343	1.10463	1.49424	1.64397	1.66178	1.69272	1.99503	1.8258	1.84139	2.22686	2.27457	2.45552	2.51697	2.58705	2.75378	2.64138	2.73922	2.98631	2.99886	2.66283	2.5506	2.68549	2.82748	2.95267	3.01211	2.93965	2.6102	2.5938	2.39333	2.46464	2.75866	2.82488	2.74945	2.732	2.68039	2.36347	2.09421	2.10494	2.50489	2.35373	2.54169	2.32014	1.99976	1.89976	1.86	1.71322	1.69282	1.38529
HEATMAP UNCHOSEN TOUCH PT (step x bin)
	1	2	3	4	5	6	7	8	9	10	11	12	13	14	15	16	17	18	19	20	21	22	23	24	25	26	27	28	29	30	31	32	33	34	35	36	37	38	39	40	41	42	43	44	45	46	47	48	49
21	0.662101	0.968465	0.78967	0.630344	0.580801	0.546185	0.46354	0.234586	0.0846265	0.197132	0.21609	0.315111	0.100768	0.161813	0.246704	0.269795	0.426765	0.593837	0.838849	0.638116	0.416773	0.129825	0.130785	0.287579	0.302095	0.483197	0.333007	0.647946	0.499468	0.399761	0.413543	0.469855	0.460331	0.174928	-0.0256289	-0.139743	-0.34394	-0.487912	-0.617634	-0.575247	-0.412874	-0.52726	-0.249936	-0.144177	0.119818	0.101792	0.206928	0.593793	0.424265
20	0.758646	0.895516	0.782433	0.665191	0.636712	0.567864	0.605513	0.23161	0.0997996	0.233948	0.312727	0.449393	0.23084	0.364764	0.316427	0.36041	0.476636	0.512088	0.789757	0.708633	0.361769	0.193611	0.0467447	0.30419	0.367614	0.50977	0.395757	0.613691	0.387949	0.153206	0.106288	0.12349	0.283709	0.183131	-0.131887	-0.161246	-0.282785	-0.379138	-0.510051	-0.613938	-0.383067	-0.486648	-0.389163	-0.181775	0.21775	0.325075	0.393635	0.680953	0.4109
19	0.463133	0.585434	0.459491	0.36877	0.387038	0.526516	0.522775	0.261349	0.0416441	0.139641	0.287406	0.402595	0.303354	0.589297	0.510606	0.46338	0.580457	0.539483	0.739334	0.702616	0.394686	0.178667	0.17657	0.402225	0.428423	0.629012	0.760621	0.895629	0.551742	0.257288	0.129633	0.267335	0.401046	0.278119	0.238666	0.124699	0.206956	-0.0100422	-0.274559	-0.368583	-0.082373	-0.359015	-0.135394	0.029731	0.30142	0.562267	0.400937	0.495854	0.22995
18	0.0247593	0.169754	0.351354	0.352514	0.365613	0.512706	0.750509	0.492527	0.282667	0.485121	0.433403	0.546884	0.298066	0.61603	0.561222	0.610254	0.655173	0.689638	0.920571	0.803122	0.718452	0.441921	0.261475	0.515141	0.469855	0.708536	0.651678	0.781406	0.385298	0.12668	-0.150994	0.107248	0.191205	0.137717	0.115245	0.0539411	0.355248	0.262784	0.236837	0.121909	0.204968	-0.120444	-0.0841146	0.0290163	0.351893	0.374179	0.111778	0.0891152	-0.110944
17	0.258466	0.208492	0.310787	0.342559	0.252448	0.383564	0.521001	0.442416	0.169221	0.334165	0.402718	0.639658	0.484088	0.881246	1.02564	0.999654	1.13526	1.02229	1.18818	1.06259	1.05866	0.648682	0.491096	0.650563	0.79555	1.01885	0.876488	0.904661	0.554235	0.325737	-0.0283303	0.10623	-0.0325913	-0.204	-0.167804	-0.158448	0.0948153	-0.0499508	0.140461	0.159347	0.2575	0.0558541	0.219502	0.295683	0.404118	0.356457	0.182926	0.204252	0.0807949
16	0.484455	0.45546	0.450247	0.367622	0.241899	0.305561	0.447375	0.341812	0.327128	0.534641	0.486066	0.615624	0.603219	0.885578	1.07749	1.16393	1.2111	1.04103	1.18345	1.16971	1.30986	0.856129	0.56445	0.755527	0.880604	1.12834	1.02168	0.852383	0.470508	0.3229	0.0622064	0.201336	0.0358933	-0.0862571	-0.00725928	-0.0738576	0.113613	0.263882	0.500463	0.479099	0.461154	0.284694	0.424454	0.505388	0.476817	0.310494	0.295342	0.236071	0.174618
15	0.518578	0.600595	0.690434	0.606036	0.583837	0.630137	0.648728	0.532909	0.575561	0.755124	0.592372	0.608442	0.674438	0.617371	0.835006	0.909171	0.990282	0.975048	0.974885	1.06664	1.23364	0.918831	0.673095	0.738961	0.749828	0.894191	0.761016	0.514684	0.297157	0.171203	-0.00494316	0.21592	0.0658366	-0.0446588	0.08111	-0.0177289	0.278255	0.626195	0.660804	0.86618	0.833462	0.557156	0.902673	0.854268	0.686622	0.713801	0.681803	0.721562	0.523562
14	0.622757	0.557948	0.645066	0.646868	0.623433	0.780153	0.680035	0.698813	0.927641	1.10993	1.00038	0.912049	0.919982	1.10482	1.22941	1.32744	1.32789	1.13385	1.24123	1.40316	1.44549	1.0851	1.06568	1.06469	0.83983	0.813006	0.732627	0.54457	0.454715	0.459838	0.167902	0.34287	0.0775252	0.0123835	0.192485	0.00178171	0.169376	0.451317	0.651694	0.797036	0.703224	0.521128	1.07732	0.966818	0.746254	0.632814	0.602637	0.579723	0.406347
13	0.846204	0.817755	0.856448	0.762989	0.835641	0.972277	0.647787	0.544132	0.681411	0.8027	0.859045	0.796188	0.921666	1.11894	1.17702	1.23479	1.25748	1.10081	1.30617	1.38815	1.4628	1.1816	1.32979	1.25281	1.06587	0.964249	0.961587	0.940918	0.696745	0.60077	0.468465	0.615219	0.469	0.518717	0.570977	0.444956	0.559447	0.687532	0.864903	0.885644	0.814648	0.611308	0.978817	0.855551	0.814884	0.851263	0.788349	0.785691	0.548828
12	1.15401	1.09726	1.08	0.961639	1.10634	1.15584	1.01849	0.821434	0.856199	0.892322	1.02126	0.977139	1.05848	1.22603	1.31031	1.22271	1.21215	1.09814	1.27537	1.38943	1.51335	1.27332	1.34096	1.26001	0.949715	0.916305	0.831377	0.787686	0.513001	0.490109	0.468582	0.688513	0.613053	0.565799	0.556122	0.605733	0.52942	0.585324	0.942505	0.970452	0.815514	0.772111	0.949076	0.847815	0.627685	0.546607	0.697412	0.60141	0.296202
11	0.853978	0.831988	0.857348	0.650735	0.842923	1.04522	1.08327	0.914375	0.837826	0.821903	1.10225	0.933098	0.99635	1.17483	1.30606	1.24896	1.1764	0.968801	1.11218	1.17602	1.14051	0.877702	0.94521	0.947547	0.707348	0.669797	0.755031	0.748984	0.422743	0.566977	0.794714	0.906261	0.748755	0.84424	0.839808	0.759922	0.720999	0.810764	1.01852	0.798317	0.592284	0.526993	0.661368	0.581274	0.43112	0.263313	0.406543	0.423344	0.3303
10	0.953325	0.916353	0.810422	0.615978	0.625469	1.00681	1.00247	0.658781	0.604781	0.725248	0.981311	1.13976	1.09068	1.26131	1.289	1.06993	1.11121	1.09306	1.15514	0.995683	1.00226	0.67343	0.805324	0.743707	0.489489	0.517411	0.668362	0.70709	0.366718	0.557162	0.927685	0.965141	0.723641	0.826693	0.847142	0.774528	0.664643	0.81209	1.00228	0.805616	0.686599	0.591245	0.81562	0.793694	0.674645	0.466591	0.517699	0.501021	0.227463
9	0.60928	0.77792	0.645695	0.404498	0.419072	0.811268	0.898892	0.651606	0.575992	0.770778	1.01834	1.23052	1.15115	1.31512	1.38784	1.16315	1.0781	1.03191	1.02102	0.831907	0.815066	0.644591	0.57993	0.543866	0.362234	0.37628	0.385276	0.448802	0.213708	0.481211	0.656752	0.459522	0.467892	0.618499	0.772555	0.681077	0.566679	0.679466	0.979389	0.78121	0.663415	0.663504	0.895095	0.751733	0.653314	0.51925	0.557153	0.500733	0.426452
8	0.546149	0.72186	0.823229	0.458579	0.56217	0.825645	0.819535	0.740606	0.549271	0.80702	0.780654	0.818433	0.882506	1.00511	1.20695	1.11998	1.12466	1.03726	0.969626	0.981461	1.00999	0.952633	0.770722	0.869957	0.619707	0.619727	0.487789	0.510255	0.303916	0.463293	0.730167	0.549256	0.851224	0.802979	0.887792	0.880701	0.586879	0.74591	0.939928	0.772228	0.51185	0.473926	0.511195	0.453037	0.475238	0.28441	0.304331	0.238399	0.243032
7	0.627843	0.816299	1.04105	0.633391	0.729781	1.0524	0.951571	1.02359	0.794707	0.899957	0.885452	0.882347	0.832155	0.960377	1.18048	1.28086	1.31697	0.954668	0.991538	0.921055	0.839203	0.716395	0.447814	0.510437	0.34393	0.400324	0.413242	0.483471	0.2419	0.183807	0.378456	0.295922	0.5449	0.468681	0.425988	0.399921	0.307609	0.371871	0.573222	0.382708	0.152944	-0.0111201	0.0124285	-0.0374244	0.144738	0.213599	0.162029	0.0661873	0.132363
6	0.75284	1.0847	1.27131	0.840366	0.810095	1.21601	0.897028	0.994849	0.726957	0.847368	0.85381	0.770464	0.725212	0.752073	0.945604	0.811005	0.914129	0.852918	0.84151	0.728702	0.631046	0.722011	0.448413	0.482512	0.424129	0.498702	0.476014	0.453552	0.49188	0.499115	0.706146	0.693996	0.838992	0.663313	0.578231	0.671784	0.926922	0.889538	1.13483	0.965973	0.613763	0.510624	0.518965	0.364615	0.328674	0.423386	0.438619	0.44946	0.394759
5	0.517462	0.781263	1.04887	0.800956	0.67914	0.928134	0.906075	1.06993	1.00677	1.0326	1.00586	0.737379	0.579845	0.48092	0.460445	0.432702	0.45475	0.495603	0.396539	0.445147	0.361761	0.388713	0.138994	0.279117	0.334957	0.286835	0.460427	0.614763	0.73497	0.93431	1.08078	0.964331	1.06712	0.76349	0.547286	0.583398	0.677649	0.532089	0.620453	0.44406	0.0821448	0.034154	0.166906	0.133128	0.102076	0.129907	-0.011676	-0.159678	-0.101805
4	0.354413	0.60106	0.928895	0.715437	0.601682	0.725977	0.741461	1.05129	0.994005	0.955445	0.950354	0.87504	0.804078	0.603191	0.542066	0.454928	0.58948	0.633125	0.500146	0.669821	0.649537	0.482115	0.216074	0.563662	0.694565	0.636111	0.713571	0.701325	0.896546	1.00836	0.936599	0.949803	1.06796	0.775282	0.641445	0.578826	0.63777	0.463108	0.57408	0.569503	0.215164	0.196824	0.333304	0.312565	0.307514	0.331506	0.235431	0.199596	0.238721
3	0.0444414	0.301225	0.503722	0.407285	0.317184	0.447071	0.599276	0.813239	0.781402	0.885335	1.02935	1.06859	1.09944	0.956021	0.836408	0.898628	0.864721	0.841318	0.787282	0.914677	0.884023	0.729586	0.56239	0.909137	0.950935	0.857002	0.882565	0.891084	1.05126	1.14316	1.16696	1.29081	1.38598	1.16423	0.988809	0.751662	1.00417	0.749292	0.687401	0.685723	0.378455	0.312912	0.431522	0.569018	0.381807	0.326935	0.331585	0.215085	0.368031
2	0.0847347	0.367717	0.327238	0.308066	0.196686	0.237885	0.40162	0.582978	0.678508	0.917519	1.11407	1.07359	1.08271	0.893876	0.856422	1.01398	0.993206	0.784161	0.631114	0.696714	0.537204	0.502857	0.363983	0.789012	0.677096	0.719356	0.811877	0.84543	1.0343	1.10524	1.02784	1.18782	1.14509	0.647088	0.531609	0.307581	0.708648	0.704896	0.583941	0.623521	0.42808	0.475151	0.593957	0.717869	0.599171	0.430883	0.496605	0.341947	0.453166
1	0.1956	0.578282	0.417828	0.351066	0.194295	0.0838486	0.2382	0.577945	0.764881	0.93456	1.09362	0.967987	0.909241	0.840884	0.841288	0.928355	0.746923	0.623439	0.476985	0.699376	0.643722	0.569404	0.64198	0.819671	0.609459	0.811447	0.90739	0.885152	1.20488	1.10384	0.933296	1.14523	1.1034	0.645323	0.449184	0.242003	0.483601	0.5548	0.357009	0.48542	0.22774	0.279187	0.38233	0.540732	0.662265	0.600311	0.769277	0.488505	0.536704
[truncated: 14 more columns]

## Sheet: SuppFig2B
SUPP FIGURE 2B
Normalized Firing Rate n=56 (run x bin)
	1	2	3	4	5	6	7	8	9	10	11	12	13	14	15	16	17	18	19	20	21	22	23	24	25	26	27	28	29	30	31	32	33	34	35	36	37	38	39	40	41	42	43	44	45	46	47	48	49
Run1	-0.00428325	-0.0159252	-0.0238444	-0.0213239	-0.0286867	-0.0334829	-0.0248183	-0.0191633	-0.0315705	-0.0328806	-0.029243	-0.029086	-0.0182192	-0.0181953	-0.0226988	-0.0277301	-0.0184115	-0.0153265	-0.00744933	-0.00905512	-0.0157429	-0.0153521	-0.0173334	-0.0117417	-0.00620243	-0.00735355	-0.0178502	0.000256268	0.00874905	0.00379132	0.00867052	0.00463167	0.00530734	0.0101923	0.0203864	0.0289787	0.0480497	0.0639117	0.0623935	0.063955	0.0538329	0.0537802	0.0600937	0.0584894	0.0398619	0.0414117	0.0518626	0.0584952	0.071553
Run2	-0.03713	-0.0377547	-0.0413564	-0.0387051	-0.0269096	-0.0264038	-0.0246904	-0.0106963	-0.00963584	-0.00203669	0.00767376	0.00794232	0.00443107	0.00928135	0.00702321	0.00103208	0.0096802	0.00117884	0.00154887	0.00821836	0.00365999	-0.00132878	0.00101433	0.0138957	-0.00385159	-0.0079806	-0.00808401	-0.00475202	0.0103739	0.0121523	0.00147569	-0.00629081	0.00695712	0.0184359	0.0141953	0.0151609	0.0351676	0.0480052	0.0601776	0.0506551	0.0385121	0.0435035	0.0402071	0.0446081	0.0233371	0.0227382	0.0220046	0.0373085	0.0470707
Run3	-0.00747441	-0.00736931	-0.0168915	-0.0277873	-0.0249694	-0.0265116	-0.0358363	-0.0356462	-0.0297342	-0.0272782	-0.0260129	-0.0192255	-0.0232195	-0.0234504	-0.0231756	-0.0262777	-0.0299814	-0.0176324	-0.00844568	-0.005425	-0.000282359	0.0109361	0.0157124	0.0122204	0.0163409	-0.00673923	-0.00903555	-0.00427047	-0.00325745	-0.00912526	-0.00649983	0.00793355	0.0146534	0.0389496	0.0449643	0.051042	0.0757073	0.0925854	0.097277	0.0916889	0.0864741	0.0782941	0.0786416	0.0663742	0.0359206	0.0237921	0.0293665	0.0300043	0.0280611
Run4	-0.0074915	-0.00407874	-0.0137452	-0.0122647	-0.00750387	-0.00971054	-0.0136044	-0.0263894	-0.0208192	-0.025838	-0.0277349	-0.037307	-0.0508485	-0.0507031	-0.0497739	-0.0374844	-0.0371129	-0.0307407	-0.021308	0.00222512	0.00824454	0.00462948	0.0151342	0.00904732	0.00360385	-0.00366595	0.00250217	-0.00568999	-0.00352386	-0.000480395	-0.000345471	-0.00170596	0.00930561	0.0146735	0.0117227	0.0215715	0.0420563	0.0581491	0.0652084	0.0700639	0.0675465	0.0770288	0.0723648	0.0660148	0.0422206	0.0349826	0.026823	0.0323624	0.0285178
Run5	-0.0295528	-0.0300171	-0.0386426	-0.0404658	-0.048522	-0.0421162	-0.0327058	-0.0342455	-0.0357553	-0.0392485	-0.0284457	-0.0268374	-0.0154197	-0.0127921	-0.0188531	-0.0137153	-0.00511753	-0.001493	-0.00829365	-0.0110765	-0.0110952	-0.00453087	-0.00572696	-0.0143228	-0.017867	-0.0146001	-0.00945504	0.00140881	-0.00283735	-0.00706299	-0.000822786	0.0248491	0.0263873	0.0210913	0.0166979	0.0214739	0.0476773	0.0566099	0.0667801	0.0529121	0.0492649	0.0578226	0.0679764	0.0601582	0.0409024	0.0268944	0.0305726	0.030363	0.0212232
Run6	-0.00296339	-0.0116464	-0.0116089	-0.0112633	-0.00850439	-0.0125469	-0.0132794	-0.0175092	-0.0122344	-0.0110052	-0.0146037	-0.012582	-0.0198889	-0.023761	-0.0285528	-0.0265596	-0.0309288	-0.0272206	-0.0224057	-0.0241959	-0.0232604	-0.0180888	-0.0139291	-0.0160888	-0.0186191	-0.0273947	-0.0173696	-0.0129163	-0.00168526	0.0122223	0.019334	0.0198579	0.0265707	0.0368098	0.0289027	0.0299351	0.044811	0.0413271	0.0445092	0.0598182	0.0560994	0.0652817	0.0678934	0.0668148	0.0446266	0.0438674	0.0379337	0.0315736	0.0232124
Normalized Firing Rate n=24 (run x bin)
	1	2	3	4	5	6	7	8	9	10	11	12	13	14	15	16	17	18	19	20	21	22	23	24	25	26	27	28	29	30	31	32	33	34	35	36	37	38	39	40	41	42	43	44	45	46	47	48	49
Run1	-0.0326941	-0.0424298	-0.0531662	-0.051526	-0.0629195	-0.0642008	-0.0537446	-0.0552174	-0.0663692	-0.0642985	-0.0632935	-0.0639181	-0.0424487	-0.0362303	-0.0279739	-0.0216229	-0.00880119	-0.00281167	0.00691563	0.0147375	-0.00211697	-0.00588326	-0.000955892	0.00108612	0.00477456	0.00132902	-0.00737028	-0.00220628	0.0128674	0.00961914	-0.00262872	-0.00894603	-0.00743881	0.00176284	0.0134598	0.0285868	0.0594141	0.0896887	0.105699	0.121311	0.116919	0.116666	0.121568	0.125773	0.10476	0.0885545	0.10356	0.106219	0.122686
Run2	-0.0242715	-0.045396	-0.0493202	-0.049082	-0.0493639	-0.0460677	-0.0510993	-0.0430116	-0.0418967	-0.0315602	-0.0216954	-0.0213052	-0.0256933	-0.0220181	-0.0298907	-0.0359199	-0.0346741	-0.0277995	-0.0233117	-0.0163828	-0.0218663	-0.0284071	-0.0121907	0.00177934	-0.00141951	-0.0110195	-0.0186699	-0.012583	0.015019	0.0171931	0.00654607	-0.00327162	0.00820534	0.0269283	0.0316776	0.0253222	0.0596288	0.0803244	0.100838	0.101601	0.0978684	0.0860138	0.07614	0.0822138	0.035978	0.00664245	-0.0115709	-0.00870268	-0.00449104
Run3	-0.0315838	-0.0397636	-0.0382721	-0.046927	-0.0458666	-0.0492398	-0.0703564	-0.0617404	-0.0639462	-0.057723	-0.0490479	-0.0372768	-0.0396591	-0.0342734	-0.016637	-0.0246142	-0.0311475	-0.0145758	-0.0105542	-0.0122957	-0.00328419	-0.00609666	-0.0177636	-0.0151537	-0.0020074	-0.0197146	-0.0184108	-0.00823223	-0.00158301	0.0063117	0.00558445	0.0125796	0.0254723	0.0418674	0.0402158	0.0263155	0.0531995	0.0843134	0.112342	0.112793	0.0956095	0.0874652	0.0740348	0.0702603	0.026475	-0.00873662	-0.0171557	-0.0216654	-0.0327472
Run4	-0.0424214	-0.0337924	-0.046321	-0.0369329	-0.0286981	-0.0358143	-0.0413766	-0.0527332	-0.0441984	-0.0513807	-0.0467707	-0.0611393	-0.0722261	-0.0632414	-0.0519594	-0.036032	-0.0387014	-0.035728	-0.0301952	-0.0259497	-0.0194359	-0.0236734	-0.0160092	-0.0148539	-0.031247	-0.0288232	-0.0203983	0.0069303	0.0132686	0.0197634	0.0162676	0.00727224	0.0169663	0.0143684	0.00461134	-0.00265385	0.0264762	0.0447982	0.063966	0.069819	0.069748	0.0656069	0.0543206	0.0358607	-0.0129414	-0.0348244	-0.0491357	-0.0599544	-0.067728
Run5	-0.0795496	-0.0754244	-0.0839282	-0.0877772	-0.0842585	-0.0757891	-0.0672776	-0.0780652	-0.0926103	-0.0988439	-0.0804789	-0.0770949	-0.0664176	-0.0574029	-0.053588	-0.0494794	-0.034146	-0.0282351	-0.0306708	-0.0269647	-0.0334166	-0.0295284	-0.0316809	-0.0194716	-0.0146664	-0.0124469	-0.00407416	0.000499709	0.0123899	0.00438477	0.0113939	0.00650676	-0.00398758	-0.00161771	-0.0110021	-0.0111293	0.0152725	0.0326925	0.0370144	0.0383967	0.0374751	0.0286159	0.0283328	0.0155595	-0.0202389	-0.048171	-0.0555548	-0.0735378	-0.0920127
Run6	-0.0612026	-0.0706038	-0.06979	-0.0767216	-0.072824	-0.0694471	-0.0726961	-0.068683	-0.0727895	-0.0804333	-0.0720799	-0.0697461	-0.0660821	-0.0685443	-0.0687315	-0.0594756	-0.0544028	-0.0420634	-0.0332547	-0.0362153	-0.0405912	-0.0251789	-0.0235541	-0.0287195	-0.025173	-0.0330856	-0.0288459	-0.0138699	0.00460629	0.0120927	0.017308	0.0275667	0.0394007	0.0497739	0.04014	0.0350693	0.0515975	0.0594681	0.0769515	0.0766044	0.0556843	0.0399444	0.0401822	0.0269184	-0.0103146	-0.0363258	-0.0623214	-0.0845243	-0.0935198
Normalized Firing Rate n=7 (run x bin)
	1	2	3	4	5	6	7	8	9	10	11	12	13	14	15	16	17	18	19	20	21	22	23	24	25	26	27	28	29	30	31	32	33	34	35	36	37	38	39	40	41	42	43	44	45	46	47	48	49
Run1	0.156135	0.133288	0.130826	0.153634	0.191341	0.197806	0.196922	0.170359	0.191011	0.185668	0.173674	0.121105	0.121918	0.0961776	0.0577559	0.0633342	0.0432505	0.0278625	0.00503099	0.022745	-0.015659	-0.0130704	-0.0119476	-0.0132676	-0.00723683	-0.0170913	-0.0128521	0.00537632	0.00622331	-0.00330111	0.0298599	0.00729858	-0.00827676	0.00298743	0.00959077	0.0385029	0.052826	0.0403952	0.00749434	-0.0110195	0.00434906	0.00546318	0.0104434	-0.0475627	-0.0687909	-0.0240463	-0.012681	0.0101355	-0.00465125
Run2	-0.00521571	-0.065582	-0.0819164	-0.0722374	-0.0295593	-0.0163067	-0.00732389	0.0361519	0.0624665	0.128278	0.127806	0.103648	0.0828499	0.0543662	0.0504325	0.0103476	-0.0184352	-0.0376009	-0.0268952	-0.0195806	0.00374862	0.0298329	0.0162024	0.0602124	0.0573562	0.0081594	-0.00426307	-0.0124118	0.000436736	-0.0233362	-0.0232524	-0.0159914	0.0133027	0.0329662	0.0451406	0.0905913	0.0696641	0.0884376	0.0977589	0.0588745	0.0224622	0.0734207	0.0822461	0.0718581	0.0733906	0.108951	0.156608	0.185493	0.260728
Run3	0.10905	0.0846751	0.0848268	0.0713869	0.111437	0.110182	0.0877417	0.0887311	0.0865662	0.0890351	0.0666501	0.0785721	0.00645239	-0.019277	-0.0330424	0.00464686	-0.0103558	-0.0255301	-0.0389815	-0.0469689	-0.0232894	-0.0356798	-9.70518e-05	-0.0245916	-0.0418706	-0.0455241	-0.0258509	-0.00718209	0.0274835	0.0227963	0.0120345	0.00337124	0.0547422	0.0577869	0.0953837	0.18186	0.156543	0.199161	0.187584	0.238055	0.216756	0.262696	0.240589	0.187472	0.205854	0.240081	0.308012	0.322114	0.357112
Run4	-0.00934891	-0.0314533	-0.0235517	0.0098087	-0.00147392	0.0260665	0.0241666	0.0163581	-0.000152216	0.0175631	0.0133344	0.00420819	-0.0207391	-0.0232922	-0.024653	0.00835017	0.0122563	0.0077501	0.0080307	0.0176649	0.0416399	0.0336487	0.0582388	0.0161545	0.0272352	0.00302828	0.0148352	-0.000862834	-0.00933352	-0.00306032	-0.0230976	-0.0176032	0.00885883	0.0295816	0.0111655	0.0675566	0.0736916	0.0530543	0.0907661	0.0982321	0.0991173	0.174048	0.202252	0.205968	0.24383	0.315569	0.318631	0.363303	0.372742
Run5	0.0042054	0.0162115	-0.0156457	0.00300823	0.000648352	-0.0134022	0.00497646	-0.0066163	-0.00209772	0.00362158	0.0247465	0.0073581	-0.0231922	-0.0439802	-0.0311708	-0.00743607	0.0118684	-0.0117442	-0.0420928	-0.0254988	0.0153136	0.0610018	0.0359816	-0.00716801	-0.0436274	0.00617301	0.0235385	-0.00204263	-0.0368463	-0.0366549	-0.00258191	0.043201	0.0488405	0.00658818	0.0128851	0.0685787	0.0837942	0.0517375	0.0663412	0.0387816	0.100608	0.143806	0.176029	0.157923	0.190611	0.239351	0.285148	0.37868	0.351462
Run6	0.077339	0.0815558	0.0423557	0.0301145	0.0489419	0.01154	0.0167458	0.0275061	0.0472396	0.0582138	0.0909281	0.0932323	0.0579174	0.0457705	0.0468545	0.0233956	0.0182026	0.00926177	-0.00857669	0.00912439	0.00753759	0.0100927	0.0070863	0.0210562	-0.0211269	-0.0359605	-0.00140193	-0.0314932	0.00303409	0.00739506	0.0215635	0.0154839	0.0425059	0.0653525	0.0805811	0.122734	0.0883019	0.0518246	0.0289762	0.0487272	0.0550958	0.0483345	0.0307941	0.0389138	0.0566456	0.111194	0.167381	0.23995	0.266432
[truncated: 24 more columns]

[truncated: 9 more sheets: SuppFig3A, SuppFig3B, SuppFig4A, SuppFig4B, SuppFig5, SuppFig7, SuppFig8, SuppFig9, SuppFig10]
